# Supplementary material for: Two hundred and fifty-four metagenome-assembled bacterial genomes from the bank vole gut microbiota
Source: Sci Data. 2020 Sep 23;7:312. doi: 10.1038/s41597-020-00656-2 (PMC7511399; doi:10.1038/s41597-020-00656-2)
Supplement: Supplementary file 2 — Supplementary Tables 1-6 [file 41597_2020_656_MOESM2_ESM.xlsx]

## Sheet: SI_Table_1
Supplementary Table 1. Metadata for bank voles Myodes glareolus and the associated sequencing of faecal samples used to generate bacterial MAGs.
																																					Raw Illumina data
SampleID	MetagenomicsID	Location	Geography	Trap	Latitude	Longitude	Sex	State	Gravidity	DeliveryDate	LitterSize	BodyMass	BodyLength	HeadWidth	GammaSpec	Radiation	Sample1Date	ReleaseDate	DaysInLab	Sample2Date	DaysInField	SubjectID	IDRecaptured	RadiationOriginal	RadiationRecaptured	ExternalDoseRate1mGyd	ExternalDoseRate2mGyd	InternalDoseRate1mGyd	InternalDoseRate2mGyd	1totalDoseRatemGyd	2totalDoseRatemGydRecaptured	TotalDosemGyTimeInTheField	ExternDosemGyTimeInTheField	InterDosemGyTimeInTheField	PercInternalDoseToTotalDose	Comments	Forward	Reverse	Genbank accession	bioaccession
25	25	RT2	Red forest	2	51.3831	30.0626	female	adult	gravid	2016-05-29	6	31.73	103.7	12.01	5389.1	198.738	2016-05-27 12:35:00	2016-05-31	4	2016-06-19	19	25	363	198.738	70.0713	4.7697	1.68171	7.05262	2.43873	11.8223	4.12044	78.2883	31.9525	46.3358	59.1861	same_as_T25	25_FCHM55MBBXX_L8_wHAXPI065927-44_1.fq.gz	25_FCHM55MBBXX_L8_wHAXPI065927-44_2.fq.gz	SRR11425430	SAMN14404158
69	69	RT14	Yampil	8	51.2047	30.1727	female	adult	gravid	2016-05-30	6	41.69	107.49	12.53	11.6	0.241438	2016-05-27 17:30:00	2016-06-01	5	2016-06-19	18	69	369	0.241438	0.31675	0.00579451	0.007602	0.00161447	0.00367637	0.00740899	0.0112784	0.203011	0.136836	0.0661746	32.5966	same_as_T69	69_FCHM55MBBXX_L8_wHAXPI065925-36_1.fq.gz	69_FCHM55MBBXX_L8_wHAXPI065925-36_2.fq.gz	SRR11425429	SAMN14404159
36	36	RT16	Rosoha	2	51.1724	30.0457	female	adult	gravid	2016-06-01	8	30.3	99.36	12.68	15.4	0.31675	2016-05-27 14:40:00	2016-06-02	6	2016-06-24	22	36	395	0.31675	198.738	0.007602	4.7697	0.00565401	16.8734	0.013256	21.6431	476.147	104.933	371.214	77.962	na	36_FCHM55MBBXX_L8_wHAXPI065850-27_1.fq.gz	36_FCHM55MBBXX_L8_wHAXPI065850-27_2.fq.gz	SRR11425445	SAMN14404160
146	146	RE32	Chistogal	2	51.3854	30.0423	female	adult	gravid	2016-06-05	3	27.36	95.87	12.25	9873	12.39	2016-05-30 18:00:00	2016-06-09	10	2016-06-30	21	146	408	12.39	49.1213	0.29736	1.17891	8.59819	12.2492	8.89555	13.4281	281.991	24.7571	257.234	91.2206	pupsborndead	146_FCHM55MBBXX_L8_wHAXPI065842-59_1.fq.gz	146_FCHM55MBBXX_L8_wHAXPI065842-59_2.fq.gz	SRR11425434	SAMN14404161
97	T97	RT11	Yampil	5	51.2125	30.2116	female	adult	gravid	2016-06-07	5	21.55	91.87	12.39	11.6	0.309063	2016-05-28 15:20:00	2016-06-09	12	2016-07-02	23	97	460	0.309063	0.184125	0.00741751	0.004419	0.000985182	0.000331	0.00840269	0.00475	0.10925	0.101637	0.007613	6.96842	na	T97_FCHM55MBBXX_L8_wHAXPI065840-52_1.fq.gz	T97_FCHM55MBBXX_L8_wHAXPI065840-52_2.fq.gz	SRR11425462	SAMN14404162
10	T10	RT20	Rosoha	15	51.1446	29.9529	female	adult	gravid	2016-06-05	6	25.93	100.71	13.6	11.8	0.175125	2016-05-26 13:00:00	2016-06-07	12	2016-07-03	26	10	476	0.175125	0.309063	0.004203	0.00741751	0.00379838	0.0056485	0.00800138	0.013066	0.339716	0.192855	0.146861	43.2305	na	T10_FCHM55MBBXX_L8_wHAXPI065837-48_2.fq.gz	T10_FCHM55MBBXX_L8_wHAXPI065837-48_1.fq.gz	SRR11425459	SAMN14404163
34	34	RT16	Rosoha	4	51.1724	30.0457	female	adult	gravid	2016-06-11	4	21.65	100.85	12.87	13.8	0.31675	2016-05-27 13:47:00	2016-06-13	17	2016-07-07	24	34	492	0.31675	13.8609	0.007602	0.332661	0.00607245	0.327389	0.0136744	0.66005	15.8412	7.98386	7.85733	49.6006	na	34_FCHM55MBBXX_L8_wHAXPI065849-26_1.fq.gz	34_FCHM55MBBXX_L8_wHAXPI065849-26_2.fq.gz	SRR11425458	SAMN14404164
189	189	RE42	Red forest	13	51.3887	30.0716	female	adult	gravid	2016-06-11	6	27.54	105.13	13.86	14.8	10.06	2016-06-03 15:50:00	2016-06-13	10	2016-07-07	24	189	505	10.06	0.266313	0.24144	0.00639151	0.0313097	0.00549893	0.27275	0.0118904	0.285371	0.153396	0.131974	46.2466	na	189_FCHM5CKBBXX_L1_wHAXPI065935-86_1.fq.gz	189_FCHM5CKBBXX_L1_wHAXPI065935-86_2.fq.gz	SRR11425457	SAMN14404165
249	249	RE61	Gluboke	9	51.4455	30.0651	female	adult	gravid	2016-06-12	4	24.28	98.12	13.43	547.7	25.42	2016-06-10 15:20:00	2016-06-14	4	2016-07-08	24	249	544	25.42	10.4362	0.61008	0.250468	0.945322	0.172537	1.5554	0.423006	10.1521	6.01124	4.14089	40.7884	na	249_FCHM55MBBXX_L8_wHAXPI065845-16_1.fq.gz	249_FCHM55MBBXX_L8_wHAXPI065845-16_2.fq.gz	SRR11425456	SAMN14404166
91	91	RT12	Yampil	14	51.2129	30.1929	female	adult	gravid	2016-06-13	5	19.83	85.29	12.61	11	0.266313	2016-05-28 16:53:00	2016-06-15	18	2016-07-10	25	91	572	0.266313	0.239188	0.00639151	0.00574051	1e-06	0.00176454	0.00639151	0.00750505	0.187626	0.143513	0.0441134	23.5113	na	91_FCHM5CKBBXX_L1_wHAXPI065938-62_1.fq.gz	91_FCHM5CKBBXX_L1_wHAXPI065938-62_2.fq.gz	SRR11425455	SAMN14404167
248	248	RE57	Gluboke	18	51.4454	30.0652	female	adult	gravid	2016-06-14	5	26.65	94.3	13.72	139.6	12.016	2016-06-10 15:31:00	2016-06-16	6	2016-07-10	24	248	575	12.016	0.274813	0.288384	0.00659551	0.187468	0.00272763	0.475852	0.00932314	0.223755	0.158292	0.0654631	29.2565	na	248_FCHM55MBBXX_L8_wHAXPI065844-61_1.fq.gz	248_FCHM55MBBXX_L8_wHAXPI065844-61_2.fq.gz	SRR11425428	SAMN14404168
276	276	RE75	Gluboke	7	51.4496	30.0626	female	adult	gravid	2016-06-14	5	26.78	99.67	13.28	87.2	10	2016-06-12 16:33:00	2016-06-16	4	2016-07-10	24	276	578	10	0.274813	0.24	0.00659551	0.162685	0.00159985	0.402685	0.00819536	0.196689	0.158292	0.0383963	19.5214	na	276_FCHM55MBBXX_L8_wHAXPI065846-17_1.fq.gz	276_FCHM55MBBXX_L8_wHAXPI065846-17_2.fq.gz	SRR11425454	SAMN14404169
218	218	RE51	Gluboke	6	51.4454	30.0652	female	adult	gravid	2016-06-16	5	32.82	91.03	13.06	235.6	95.424	2016-06-06 16:07:00	2016-06-17	11	2016-07-11	24	218	605	95.424	12.8545	2.29018	0.308508	0.306134	0.00929735	2.59631	0.317805	7.62733	7.40419	0.223136	2.92549	na	218_FCHM55MBBXX_L8_wHAXPI065843-60_1.fq.gz	218_FCHM55MBBXX_L8_wHAXPI065843-60_2.fq.gz	SRR11425453	SAMN14404170
186	186	RE47	Vesnyane	8	51.2947	29.6429	female	adult	gravid	2016-06-16	6	30.94	94.81	12	26.5	15	2016-06-03 12:57:00	2016-06-18	15	2016-07-12	24	186	610	15	0.241438	0.36	0.00579451	0.0589255	1e-06	0.418925	0.00579451	0.139068	0.139068	1e-06	1e-06	na	186_FCHM55MBBXX_L8_wHAXPI065926-42_1.fq.gz	186_FCHM55MBBXX_L8_wHAXPI065926-42_2.fq.gz	SRR11425452	SAMN14404171
330	330	F24	Yampil	6	51.204	30.1642	female	adult	gravid	2016-06-16	5	29.43	92.87	12.71	11.2	0.158	2016-06-13 12:00:00	2016-06-18	5	2016-07-12	24	330	624	0.158	0.241438	0.003792	0.00579451	1e-06	1e-06	0.003792	0.00579451	0.139068	0.139068	1e-06	1e-06	na	330_FCHM5CKBBXX_L1_wHAXPI066116-39_1.fq.gz	330_FCHM5CKBBXX_L1_wHAXPI066116-39_2.fq.gz	SRR11425451	SAMN14404172
305	305	RE69	Gluboke	9	51.4407	30.0821	female	adult	gravid	2016-06-20	3	23.86	94.45	12.68	22.8	25.42	2016-06-12 16:23:00	2016-06-22	10	2016-07-14	22	305	661	25.42	0.31675	0.61008	0.007602	0.0199031	1e-06	0.629983	0.007602	0.167244	0.167244	1e-06	1e-06	na	305_FCHM5CKBBXX_L1_wHAXPI065945-71_1.fq.gz	305_FCHM5CKBBXX_L1_wHAXPI065945-71_2.fq.gz	SRR11425450	SAMN14404173
40	40	RT11	Yampil	11	51.2125	30.2116	female	adult	gravid	2016-05-29	5	28.26	99.14	13.41	14.1	0.309063	2016-05-27 15:02:00	2016-05-31	4	2016-07-16	46	40	713	0.309063	70.0713	0.00741751	1.68171	0.00511976	0.616005	0.0125373	2.29771	105.695	77.3587	28.3362	26.8095	na	40_FCHM55MBBXX_L8_wHAXPI065852-35_1.fq.gz	40_FCHM55MBBXX_L8_wHAXPI065852-35_2.fq.gz	SRR11425449	SAMN14404174
316	316	RE85	Rosoha	2	51.1541	29.9773	female	adult	gravid	2016-06-19	5	33.75	95.01	13.57	11.5	0.18	2016-06-13 12:43:00	2016-06-21	8	2016-07-16	25	316	715	0.18	26.6069	0.00432	0.638565	0.000885663	2.46587	0.00520566	3.10444	77.611	15.9641	61.6469	79.4306	na	316_FCHM55MBBXX_L8_wHAXPI065851-29_1.fq.gz	316_FCHM55MBBXX_L8_wHAXPI065851-29_2.fq.gz	SRR11425448	SAMN14404175
299	299	RE78	Gluboke	5	51.4528	30.0556	female	adult	gravid	2016-06-28	4	22.56	93.86	12.77	57.7	10	2016-06-12 16:02:00	2016-06-30	18	2016-07-23	23	299	877	10	35.0538	0.24	0.84129	0.0873272	0.991363	0.327327	1.83265	42.151	19.3497	22.8013	54.0944	na	299_FCHM55MBBXX_L8_wHAXPI065847-19_1.fq.gz	299_FCHM55MBBXX_L8_wHAXPI065847-19_2.fq.gz	SRR11425447	SAMN14404176
301	301	RE73	Gluboke	7	51.4474	30.0674	female	adult	gravid	2016-06-27	6	28	108.68	12.94	702.9	17.87	2016-06-12 16:46:00	2016-06-30	18	2016-07-23	23	301	881	17.87	45.9275	0.42888	1.10226	1.48787	0.696997	1.91675	1.79926	41.3829	25.352	16.0309	38.738	na	301_FCHM55MBBXX_L8_wHAXPI065848-20_1.fq.gz	301_FCHM55MBBXX_L8_wHAXPI065848-20_2.fq.gz	SRR11425446	SAMN14404177
363	363	RT4	Red forest	14	51.3827	30.0434	female	adult	not_gravid	na	na	26.29	97.99	13.048	2478.6	70.0713	2016-05-27 12:35:00	2016-05-31	4	2016-06-19	19	25	363	198.738	70.0713	4.7697	1.68171	7.05262	2.43873	11.8223	4.12044	78.2883	31.9525	46.3358	59.1861	deadincage	363_FCHM55MBBXX_L8_wHAXPI065928-45_1.fq.gz	363_FCHM55MBBXX_L8_wHAXPI065928-45_2.fq.gz	SRR11425444	SAMN14404178
369	369	RT16	Rosoha	6	51.1724	30.0457	female	adult	not_gravid	na	na	21.91	102.59	13.59	14.4	0.31675	2016-05-27 17:30:00	2016-06-01	5	2016-06-19	18	69	369	0.241438	0.31675	0.00579451	0.007602	0.00161447	0.00367637	0.00740899	0.0112784	0.203011	0.136836	0.0661746	32.5966	na	369_FCHM55MBBXX_L8_wHAXPI065929-47_1.fq.gz	369_FCHM55MBBXX_L8_wHAXPI065929-47_2.fq.gz	SRR11425443	SAMN14404179
395	395	RT2	Red forest	12	51.3831	30.0626	female	adult	not_gravid	na	na	21.349	100.19	13.02	13.3	198.738	2016-05-27 14:40:00	2016-06-02	6	2016-06-24	22	36	395	0.31675	198.738	0.007602	4.7697	0.00565401	16.8734	0.013256	21.6431	476.147	104.933	371.214	77.962	na	395_FCHM5CKBBXX_L1_wHAXPI065930-79_1.fq.gz	395_FCHM5CKBBXX_L1_wHAXPI065930-79_2.fq.gz	SRR11425442	SAMN14404180
408	408	RT5	Red forest	13	51.3819	30.0376	female	adult	gravid	2016-07-06	5	29.55	95.83	13.32	12799.8	49.1213	2016-05-30 18:00:00	2016-06-09	10	2016-06-30	21	146	408	12.39	49.1213	0.29736	1.17891	8.59819	12.2492	8.89555	13.4281	281.991	24.7571	257.234	91.2206	na	408_FCHM5CKBBXX_L1_wHAXPI065931-80_1.fq.gz	408_FCHM5CKBBXX_L1_wHAXPI065931-80_2.fq.gz	SRR11425441	SAMN14404181
460	460	RT19	Rosoha	6	51.1571	29.985	female	adult	gravid	2016-07-17	4	22.56	96.22	12.39	12	0.184125	2016-05-28 15:20:00	2016-06-09	12	2016-07-02	23	97	460	0.309063	0.184125	0.00741751	0.004419	0.000985182	0.000331	0.00840269	0.00475	0.10925	0.101637	0.007613	6.96842	na	460_FCHM5CKBBXX_L1_wHAXPI065932-81_1.fq.gz	460_FCHM5CKBBXX_L1_wHAXPI065932-81_2.fq.gz	SRR11425440	SAMN14404182
476	476	RT11	Yampil	14	51.2125	30.2116	female	adult	gravid	2016-07-10	6	27.09	97.43	12.1	17.6	0.309063	2016-05-26 13:00:00	2016-06-07	12	2016-07-03	26	10	476	0.175125	0.309063	0.004203	0.00741751	0.00379838	0.0056485	0.00800138	0.013066	0.339716	0.192855	0.146861	43.2305	na	476_FCHM5CKBBXX_L1_wHAXPI065933-82_1.fq.gz	476_FCHM5CKBBXX_L1_wHAXPI065933-82_2.fq.gz	SRR11425439	SAMN14404183
492	492	RT6	Chistogal	13	51.3851	30.0389	female	adult	not_gravid	na	na	20.36	92.93	13.56	283.3	13.8609	2016-05-27 13:47:00	2016-06-13	17	2016-07-07	24	34	492	0.31675	13.8609	0.007602	0.332661	0.00607245	0.327389	0.0136744	0.66005	15.8412	7.98386	7.85733	49.6006	badshape	492_FCHM5CKBBXX_L1_wHAXPI065934-84_1.fq.gz	492_FCHM5CKBBXX_L1_wHAXPI065934-84_2.fq.gz	SRR11425438	SAMN14404184
505	505	RT12	Yampil	8	51.2129	30.1929	female	adult	gravid	2016-07-16	4	26.56	99.4	13.77	16.2	0.266313	2016-06-03 15:50:00	2016-06-13	10	2016-07-07	24	189	505	10.06	0.266313	0.24144	0.00639151	0.0313097	0.00549893	0.27275	0.0118904	0.285371	0.153396	0.131974	46.2466	na	505_FCHM5CKBBXX_L1_wHAXPI065936-88_1.fq.gz	505_FCHM5CKBBXX_L1_wHAXPI065936-88_2.fq.gz	SRR11425437	SAMN14404185
544	544	RT10	Forestry	9	51.3788	29.9918	female	adult	gravid	2016-07-26	6	21.757	100.49	12.81	170.4	10.4362	2016-06-10 15:20:00	2016-06-14	4	2016-07-08	24	249	544	25.42	10.4362	0.61008	0.250468	0.945322	0.172537	1.5554	0.423006	10.1521	6.01124	4.14089	40.7884	na	544_FCHM5CKBBXX_L1_wHAXPI065937-90_1.fq.gz	544_FCHM5CKBBXX_L1_wHAXPI065937-90_2.fq.gz	SRR11425436	SAMN14404186
572	572	RT18	Rosoha	3	51.1629	30.0016	female	adult	gravid	2016-07-27	5	23.097	96.57	12.63	12.9	0.239188	2016-05-28 16:53:00	2016-06-15	18	2016-07-10	25	91	572	0.266313	0.239188	0.00639151	0.00574051	1e-06	0.00176454	0.00639151	0.00750505	0.187626	0.143513	0.0441134	23.5113	na	572_FCHM5CKBBXX_L1_wHAXPI065939-65_1.fq.gz	572_FCHM5CKBBXX_L1_wHAXPI065939-65_2.fq.gz	SRR11425435	SAMN14404187
575	575	RT13	Yampil	7	51.2095	30.187	female	adult	gravid	2016-07-25	4	24.114	93.24	13.77	16	0.274813	2016-06-10 15:31:00	2016-06-16	6	2016-07-10	24	248	575	12.016	0.274813	0.288384	0.00659551	0.187468	0.00272763	0.475852	0.00932314	0.223755	0.158292	0.0654631	29.2565	na	575_FCHM5CKBBXX_L1_wHAXPI065940-66_1.fq.gz	575_FCHM5CKBBXX_L1_wHAXPI065940-66_2.fq.gz	SRR11425433	SAMN14404188
578	578	RT13	Yampil	2	51.2095	30.187	female	adult	not_gravid	na	na	25.745	102.11	12.79	15.7	0.274813	2016-06-12 16:33:00	2016-06-16	4	2016-07-10	24	276	578	10	0.274813	0.24	0.00659551	0.162685	0.00159985	0.402685	0.00819536	0.196689	0.158292	0.0383963	19.5214	na	578_FCHM5CKBBXX_L1_wHAXPI065941-67_1.fq.gz	578_FCHM5CKBBXX_L1_wHAXPI065941-67_2.fq.gz	SRR11425432	SAMN14404189
605	605	RT1	Red forest	13	51.3904	30.0723	female	adult	gravid	2016-07-26	6	24.157	99.9	12.72	24.9	12.8545	2016-06-06 16:07:00	2016-06-17	11	2016-07-11	24	218	605	95.424	12.8545	2.29018	0.308508	0.306134	0.00929735	2.59631	0.317805	7.62733	7.40419	0.223136	2.92549	na	605_FCHM5CKBBXX_L1_wHAXPI065942-68_1.fq.gz	605_FCHM5CKBBXX_L1_wHAXPI065942-68_2.fq.gz	SRR11425431	SAMN14404190
610	610	RT14	Yampil	10	51.2047	30.1727	female	adult	not_gravid	na	na	17.61	98.71	12.58	12.4	0.241438	2016-06-03 12:57:00	2016-06-18	15	2016-07-12	24	186	610	15	0.241438	0.36	0.00579451	0.0589255	1e-06	0.418925	0.00579451	0.139068	0.139068	1e-06	1e-06	na	610_FCHM5CKBBXX_L1_wHAXPI065943-69_1.fq.gz	610_FCHM5CKBBXX_L1_wHAXPI065943-69_2.fq.gz	SRR11425469	SAMN14404191
624	624	RT14	Yampil	15	51.2047	30.1727	female	adult	not_gravid	na	na	26.676	92.91	13.51	11.4	0.241438	2016-06-13 12:00:00	2016-06-18	5	2016-07-12	24	330	624	0.158	0.241438	0.003792	0.00579451	1e-06	1e-06	0.003792	0.00579451	0.139068	0.139068	1e-06	1e-06	na	624_FCHM5CKBBXX_L1_wHAXPI065944-70_1.fq.gz	624_FCHM5CKBBXX_L1_wHAXPI065944-70_2.fq.gz	SRR11425468	SAMN14404192
661	661	RT16	Rosoha	2	51.1724	30.0457	female	adult	gravid	2016-07-29	5	26.519	100.93	12.51	11	0.31675	2016-06-12 16:23:00	2016-06-22	10	2016-07-14	22	305	661	25.42	0.31675	0.61008	0.007602	0.0199031	1e-06	0.629983	0.007602	0.167244	0.167244	1e-06	1e-06	na	661_FCHM5CKBBXX_L1_wHAXPI065946-72_1.fq.gz	661_FCHM5CKBBXX_L1_wHAXPI065946-72_2.fq.gz	SRR11425467	SAMN14404193
713	T713	RT4	Red forest	5	51.3827	30.0434	female	adult	gravid	2016-08-01	4	24.62	94.95	13.41	200	70.0713	2016-05-27 15:02:00	2016-05-31	4	2016-07-16	46	40	713	0.309063	70.0713	0.00741751	1.68171	0.00511976	0.616005	0.0125373	2.29771	105.695	77.3587	28.3362	26.8095	na	T713_FCHM55MBBXX_L8_wHAXPI065841-55_1.fq.gz	T713_FCHM55MBBXX_L8_wHAXPI065841-55_2.fq.gz	SRR11425466	SAMN14404194
715	715	RT8	Forestry	7	51.3829	30.0016	female	adult	gravid	2016-07-20	4	28.3	108.03	13.57	200	26.6069	2016-06-13 12:43:00	2016-06-21	8	2016-07-16	25	316	715	0.18	26.6069	0.00432	0.638565	0.000885663	2.46587	0.00520566	3.10444	77.611	15.9641	61.6469	79.4306	na	715_FCHM5CKBBXX_L1_wHAXPI065947-73_1.fq.gz	715_FCHM5CKBBXX_L1_wHAXPI065947-73_2.fq.gz	SRR11425465	SAMN14404195
877	877	RE22	Chistogal	6	51.3841	30.0356	female	adult	gravid	2016-08-02	5	23.134	87.28	13.33	200	35.0538	2016-06-12 16:02:00	2016-06-30	18	2016-07-23	23	299	877	10	35.0538	0.24	0.84129	0.0873272	0.991363	0.327327	1.83265	42.151	19.3497	22.8013	54.0944	na	877_FCHM5CKBBXX_L1_wHAXPI065948-74_1.fq.gz	877_FCHM5CKBBXX_L1_wHAXPI065948-74_2.fq.gz	SRR11425464	SAMN14404196
881	881	RE24	Chistogal	6	51.3824	30.0303	female	adult	gravid	2016-08-05	7	24.23	104.53	13.65	200	45.9275	2016-06-12 16:46:00	2016-06-30	18	2016-07-23	23	301	881	17.87	45.9275	0.42888	1.10226	1.48787	0.696997	1.91675	1.79926	41.3829	25.352	16.0309	38.738	na	881_FCHM5CKBBXX_L1_wHAXPI065949-75_1.fq.gz	881_FCHM5CKBBXX_L1_wHAXPI065949-75_2.fq.gz	SRR11425463	SAMN14404197
25	T25	RT2	Red forest	2	51.3831	30.0626	female	adult	gravid	2016-05-29	6	31.73	103.7	12.01	5389.1	198.738	2016-05-27 12:35:00	2016-05-31	4	2016-06-19	19	25	363	198.738	70.0713	4.7697	1.68171	7.05262	2.43873	11.8223	4.12044	78.2883	31.9525	46.3358	59.1861	same_as_25	T25_FCHM55MBBXX_L8_wHAXPI065839-51_1.fq.gz	T25_FCHM55MBBXX_L8_wHAXPI065839-51_2.fq.gz	SRR11425461	SAMN14404198
69	T69	RT14	Yampil	8	51.2047	30.1727	female	adult	gravid	2016-05-30	6	41.69	107.49	12.53	11.6	0.241438	2016-05-27 17:30:00	2016-06-01	5	2016-06-19	18	69	369	0.241438	0.31675	0.00579451	0.007602	0.00161447	0.00367637	0.00740899	0.0112784	0.203011	0.136836	0.0661746	32.5966	same_as_69	T69_FCHM55MBBXX_L8_wHAXPI065838-50_1.fq.gz	T69_FCHM55MBBXX_L8_wHAXPI065838-50_2.fq.gz	SRR11425460	SAMN14404199
Location	Code used to identify the specific trapping location.
Geography	General area from where the animals were collected.
Trap	Number assigned to the trap set within the trapping location.
Latitude	Coordinates that specifies the north–south position of the trapping location.
Longitude	Coordinates that specifies the east-west position of the trapping location.
Sex	Host sex. All the animals were females.
State	Host state at capture. All the animals were adults.
Gravidity	All the animals were kept in the lab minimum 20 days to confirm gravidity status. Note that all the faecal samples were collected immediately after capture. See faecal sample collection timestamp in the data columns R ('Sample1Date') and U ('Sample2Date').
DeliveryDate	Timestamp when female gave birth ('na' is used for non-gravid females). Note that all the faecal samples were collected immediately after capture (before females gave birth). See faecal sample collection timestamp in the data columns R ('Sample1Date') and U ('Sample2Date').
LitterSize	Number of pups at birth within each litter.
BodyMass	Body mass data when captured in gramms, for gravid females measured after giving birth.
BodyLength	Host body length (from nose to anus) measured in millimeters using a digital calliper.
HeadWidth	Host head width measured in millimeters using a digital calliper.
GammaSpec	Raw counts per second (CPS) measured for each bank vole upon capture and recapture using gamma spectrometer (SAM 940 radionuclide identifier system, Berkeley Nucleonics Corporation, San Rafael, CA, USA) to estimate whole-body radionuclide (137Cs) burden and internal radiation exposure.
Radiation	Average ambient radiation dose rate (µGy/h) measured near each trap location at 1 cm above the ground (at least 16 times/location) using a hand-held Geiger counter (Gamma-Scout GmbH & Co. KG, Germany).
Sample1Date	Date of each sample collection upon the first capture (=trapping date).
ReleaseDate	Date when the animals were released back to the field (after sampling; females were released together with their pups shortly after giving birth).
DaysInLab	Number of days the animal spent in the laboratory (e.g. time between trapping date at first capture and release date)
Sample2Date	Date of each sample collection upon recapture (=trapping date).
DaysInField	Number of days the animal spent in the field (e.g. time between release date and recapture date).
SubjectID	Code used to identify each bank vole individual (consistent over two time points).
IDRecaptured	Code used to identify each recaptured bank vole.
RadiationOriginal	Average ambient radiation dose rate (µGy/h) at the location of the first (=original) capture.
RadiationRecaptured	Average ambient radiation dose rate (µGy/h) at the location of the second (=recapture) capture.
ExternalDoseRate1mGyd	The external radiation dose (mGy/d) for each bank vole inhabiting the location of the first (=original) capture. The doses were estimated from the ambient radiation dose rates measured using a hand-held Geiger counter (Gamma-Scout GmbH & Co. KG, Germany).
ExternalDoseRate2mGyd	The external radiation dose (mGy/d) for each bank vole inhabiting the location of the second (=recapture) capture. The doses were estimated from the ambient radiation dose rates measured using a hand-held Geiger counter (Gamma-Scout GmbH & Co. KG, Germany).
InternalDoseRate1mGyd	The internal radiation dose (mGy/d) for each bank vole inhabiting the location of the first (=original) capture. The doses were estimated using individual gamma spectrometry (SAM 940 radionuclide identifier system).
InternalDoseRate2mGyd	The internal radiation dose (mGy/d) for each bank vole inhabiting the location of the second (=recapture) capture. The doses were estimated using individual gamma spectrometry (SAM 940 radionuclide identifier system).
TotalDoseRate1mGyd	The total radiation dose (mGy/d) for each bank vole inhabiting the location of the first (=original) capture. The total radiation dose derive from the sum of external (inhabiting the location) and internal (ingesting contaminated food, water, soil particles) exposures.
TotalDoseRate2mGyd	The total radiation dose (mGy/d) for each bank vole inhabiting the location of the second (=recapture) capture. The total radiation dose derive from the sum of external (inhabiting the location) and internal (ingesting contaminated food, water, soil particles) exposures.
ExternDosemGyTimeInTheField	The external radiation dose (mGy) received by each bank vole between captures (e.g. based on the exact exposure time between release date and recapture date).
InterDosemGyTimeInTheField	The internal radiation dose (mGy) received by each bank vole between captures (e.g. based on the exact exposure time between release date and recapture date).
TotalDosemGyTimeInTheField	The total radiation dose (mGy) received by each bank vole between captures (e.g. based on the exact exposure time between release date and recapture date). The total radiation dose derive from the sum of external and internal exposures.
PercInternalDoseInTotalDose	The contribution (%) of the internal radiation dose to the total radiation dose received by each bank vole between captures (e.g. based on the exact exposure time between release date and recapture date).

## Sheet: SI_Table_2
Supplementary Table 2. Concentration of DNA extractions from faecal samples from bank voles Myodes glareolus used to generate bacterial MAGs.
library_ID	LabID	DNA isolation date	NanoDropConc (ng/uL)	QubitConc (ng/uL)	OD 260/280	OD 260/230	Volume
25	25	28/09/2016	30.94	20.2	1.8	1.39	50 μl
34	34	05/10/2016	40.33	26	2.04	1.3	50 μl
36	36	04/10/2016	21.89	11.6	1.88	1.31	50 μl
40	40	05/10/2016	18.55	16	2.03	1.69	50 μl
69	69	04/10/2016	19.9	11.3	1.74	1.39	50 μl
91	91	05/10/2016	70.81	53.1	1.9	1.92	50 μl
146	146	03/10/2016	11.36	7.68	2.31	0.91	50 μl
186	186	04/10/2016	52.69	28.2	1.79	1.81	50 μl
189	189	04/10/2016	35.95	18.1	1.92	1.77	50 μl
218	218	03/10/2016	24	13.8	1.81	1.22	50 μl
248	248	03/10/2016	43.94	40.3	2.08	1.57	50 μl
249	249	03/10/2016	59.97	55.5	1.9	1.73	50 μl
276	276	03/10/2016	61.39	56.3	1.81	1.74	50 μl
299	299	03/10/2016	10.09	8.78	2.96	1.31	50 μl
301	301	03/10/2016	37.34	35.8	1.95	1.54	50 μl
305	305	03/10/2016	58.2	40.1	1.85	1.6	50 μl
316	316	03/10/2016	59.02	48.5	1.88	1.54	50 μl
330	330	03/10/2016	49.96	41.4	1.82	1.39	50 μl
363	363	07/10/2016	59.56	58.9	1.8	1.46	50 μl
369	369	06/10/2016	27.94	27.3	1.73	1.41	50 μl
395	395	07/10/2016	50.37	47.9	1.73	1.45	50 μl
408	408	07/10/2016	38.04	34.7	1.74	1.26	50 μl
460	460	06/10/2016	18.78	18.4	1.81	1.15	50 μl
476	476	07/10/2016	96.48	106	1.75	1.6	50 μl
492	492	06/10/2016	34.69	33.8	1.75	1.66	50 μl
505	505	06/10/2016	69.62	53	1.77	1.44	50 μl
544	544	30/09/2016	31.54	35.9	1.71	1.38	50 μl
572	572	30/09/2016	39.81	38.3	1.74	1.14	50 μl
575	575	30/09/2016	9.63	7.13	1.76	0.91	50 μl
578	578	30/09/2016	45.02	63.8	1.7	1.29	50 μl
605	605	30/09/2016	11.95	9.1	1.61	0.72	50 μl
610	610	30/09/2016	51.24	38	1.81	1.65	50 μl
624	624	30/09/2016	75.46	75.3	1.82	1.76	50 μl
661	661	30/09/2016	72.07	75.8	1.79	1.59	50 μl
715	715	06/10/2016	29.32	23.4	1.55	1.09	50 μl
877	877	06/10/2016	21.92	16.8	1.64	1.08	50 μl
881	881	06/10/2016	12.07	8.67	1.59	0.93	50 μl
T10	T10	04/10/2016	19.21	30.1	1.76	1.06	22 μl
T25	T25	28/09/2016	30.94	20.2	1.8	1.39	50 μl
T69	T69	04/10/2016	19.9	11.3	1.74	1.39	50 μl
T713	T713	05/10/2016	9.66	24.3	2.14	0.91	22 μl
T97	T97	05/10/2016	11.99	22.3	1.83	0.68	22 μl

## Sheet: SI_Table_3
Supplementary Table 3. Summary statistics for the bacterial MAGs derived from the bank vole Myodes glareolus gut microbiota and the associated taxonomic assignments made using ANVI'O and CheckM
						ANVIO					CheckM					Genbank			Taxonomy
MAG	category	length	#_contigs	N50	%_GC	taxonomy	%_complete	%_redundant	abundance		taxonomy	%_complete	%_redundant	strain_heterogeneity		BioSample Accession	Genome Accession		Phylum	Class	Order	family	Genus		comments	Potential adaptors trimmed from contigs (contig name, contain length, adaptor span, apparent source)
Mgla_MAG_6-bin_35	1	2704145	102	36577	57.4708	Unknown	97.8417	0.719424	0.552186		c__Clostridia	94.35	1.61	0		SAMN14407068	JAAUYQ000000000		Firmicutes	Clostridia
Mgla_MAG_6-bin_37	2	1322579	83	21931	46.4946	Unknown	86.3309	1.43885	0.285882		c__Clostridia	77.02	1.64	0		SAMN14407069	JAAUYR000000000		Firmicutes	Clostridia
Mgla_MAG_30-bin_22	2	2395878	210	12053	45.2008	Unknown	84.1727	4.31655	0.180687		c__Clostridia	82.06	3.86	0		SAMN14407070	JAAUYS000000000		Firmicutes	Clostridia
Mgla_MAG_43-bin_51	2	875980	57	23246	48.4236	Unknown	81.295	1.43885	0.710955		c__Clostridia	70.97	0.81	0		SAMN14407071	JAAUYT000000000		Firmicutes	Clostridia
Mgla_MAG_47-bin_26	1	2544990	39	108543	64.5626	Desulfovibrio	97.1223	0	1.06151		c__Deltaproteobacteria	94.31	1.18	0		SAMN14407072	JAAUYU000000000		Proteobacteria	Deltaproteobacteria	Desulfovibrionales	Desulfovibrionaceae	Desulfovibrio
Mgla_MAG_1-bin_29	3	2203292	101	28356	65.8913	Desulfovibrio	72.6619	2.15827	0.605676		c__Deltaproteobacteria	87.79	1.97	75		SAMN14407073	JAAUYV000000000		Proteobacteria	Deltaproteobacteria	Desulfovibrionales	Desulfovibrionaceae	Desulfovibrio
Mgla_MAG_30-bin_4	3	1552899	163	10211	55.8748	Desulfovibrio	66.9065	0	0.422843		c__Deltaproteobacteria	67.34	0.66	0		SAMN14407074	JAAUYW000000000		Proteobacteria	Deltaproteobacteria	Desulfovibrionales	Desulfovibrionaceae	Desulfovibrio
Mgla_MAG_47-bin_3	3	2019338	99	26980	65.7379	Desulfovibrio	64.7482	1.43885	1.13279		c__Deltaproteobacteria	85.51	2.56	60		SAMN14407075	JAAUYX000000000		Proteobacteria	Deltaproteobacteria	Desulfovibrionales	Desulfovibrionaceae	Desulfovibrio
Mgla_MAG_31-bin_13	3	1472010	155	9928	53.2129	Desulfovibrio	54.6763	0	0.726601		c__Deltaproteobacteria	53.6	0.59	100		SAMN14407076	JAAUYY000000000		Proteobacteria	Deltaproteobacteria	Desulfovibrionales	Desulfovibrionaceae	Desulfovibrio
Mgla_MAG_6-bin_30	3	1049827	123	8739	57.4249	Desulfovibrio	51.7986	0	0.35564		c__Deltaproteobacteria	54.44	0.92	0		SAMN14407077	JAAUYZ000000000		Proteobacteria	Deltaproteobacteria	Desulfovibrionales	Desulfovibrionaceae	Desulfovibrio
Mgla_MAG_ref_42	3	1277218	152	8593	66.6833	Desulfovibrio	45.3237	0.719424	0.32721		c__Deltaproteobacteria	53.01	1.78	75		SAMN14407078	JAAUZA000000000		Proteobacteria	Deltaproteobacteria	Desulfovibrionales	Desulfovibrionaceae	Desulfovibrio
Mgla_MAG_20-bin_1	1	3662997	65	80588	45.3877	Roseburia	100	1.43885	0.72702		f__Lachnospiraceae	98.61	2.8	80		SAMN14407079	JAAUZB000000000		Firmicutes	Clostridia	Clostridiales	Lachnospiraceae	Roseburia
Mgla_MAG_15-bin_10	1	3451377	53	101984	44.4498	Unknown_Lachnospiraceae	100	2.15827	0.606162		f__Lachnospiraceae	96.55	0.19	0		SAMN14407080	JAAUZC000000000		Firmicutes	Clostridia	Clostridiales	Lachnospiraceae
Mgla_MAG_17-bin_4	1	3972939	57	134129	41.6516	Unknown_Lachnospiraceae	100	3.59712	1.0367		f__Lachnospiraceae	97.7	1.92	0		SAMN14407081	JAAUZD000000000		Firmicutes	Clostridia	Clostridiales	Lachnospiraceae
Mgla_MAG_36-bin_9	1	3927060	33	208425	47.5956	Unknown_Lachnospiraceae	100	3.59712	1.60239		f__Lachnospiraceae	97.62	5.17	0		SAMN14407082	JAAUZE000000000		Firmicutes	Clostridia	Clostridiales	Lachnospiraceae
Mgla_MAG_25-bin_25	1	4669901	52	172088	45.0803	Unknown_Lachnospiraceae	100	4.31655	2.2148		f__Lachnospiraceae	99.21	11.48	65		SAMN14407083	JAAUZF000000000		Firmicutes	Clostridia	Clostridiales	Lachnospiraceae
Mgla_MAG_17-bin_0	1	3421390	45	120102	43.0869	Unknown_Lachnospiraceae	100	5.03597	0.871735		f__Lachnospiraceae	97.7	9.85	16		SAMN14407084	JAAUZG000000000		Firmicutes	Clostridia	Clostridiales	Lachnospiraceae
Mgla_MAG_0-bin_6	1	3438633	43	156496	40.9127	Unknown_Lachnospiraceae	100	5.7554	3.00629		f__Lachnospiraceae	97.4	2.01	0		SAMN14407085	JAAUZH000000000		Firmicutes	Clostridia	Clostridiales	Lachnospiraceae
Mgla_MAG_49-bin_3	1	4292928	96	90593	48.8239	Unknown_Lachnospiraceae	100	6.47482	0.440302		f__Lachnospiraceae	99.28	5.66	4		SAMN14407086	JAAUZI000000000		Firmicutes	Clostridia	Clostridiales	Lachnospiraceae
Mgla_MAG_17-bin_2	1	3651374	55	123946	40.0876	Unknown_Lachnospiraceae	99.2806	2.8777	0.923989		f__Lachnospiraceae	97.7	2.19	33.33		SAMN14407087	JAAUZJ000000000		Firmicutes	Clostridia	Clostridiales	Lachnospiraceae
Mgla_MAG_20-bin_8	1	4547571	60	146436	44.765	Unknown_Lachnospiraceae	99.2806	5.03597	1.94256		f__Lachnospiraceae	97.49	5.49	0		SAMN14407088	JAAUZK000000000		Firmicutes	Clostridia	Clostridiales	Lachnospiraceae
Mgla_MAG_14-bin_16	1	3630543	29	197590	46.9404	Unknown_Lachnospiraceae	98.5612	3.59712	1.2654		f__Lachnospiraceae	98.43	3.33	18.18		SAMN14407089	JAAUZL000000000		Firmicutes	Clostridia	Clostridiales	Lachnospiraceae
Mgla_MAG_2-bin_7	1	4614067	50	224937	44.999	Unknown_Lachnospiraceae	97.8417	1.43885	1.67106		f__Lachnospiraceae	96.87	0.75	0		SAMN14407090	JAAUZM000000000		Firmicutes	Clostridia	Clostridiales	Lachnospiraceae
Mgla_MAG_5-bin_23	1	3106804	93	44497	48.4336	Unknown_Lachnospiraceae	97.8417	8.63309	1.12969		f__Lachnospiraceae	92.69	6.45	74.19		SAMN14407091	JAAUZN000000000		Firmicutes	Clostridia	Clostridiales	Lachnospiraceae
Mgla_MAG_18-bin_11	1	3835122	44	165948	46.0282	Unknown_Lachnospiraceae	97.1223	2.15827	0.656031		f__Lachnospiraceae	97.99	3.83	37.5		SAMN14407092	JAAUZO000000000		Firmicutes	Clostridia	Clostridiales	Lachnospiraceae
Mgla_MAG_25-bin_42	1	5102365	75	133223	45.2635	Unknown_Lachnospiraceae	97.1223	2.8777	0.799335		f__Lachnospiraceae	95.48	7.78	41.67		SAMN14407093	JAAUZP000000000		Firmicutes	Clostridia	Clostridiales	Lachnospiraceae
Mgla_MAG_4-bin_4	1	2849573	126	28246	40.7314	Unknown_Lachnospiraceae	95.6835	11.5108	0.614539		f__Lachnospiraceae	92.46	9.95	68.75		SAMN14407094	JAAUZQ000000000		Firmicutes	Clostridia	Clostridiales	Lachnospiraceae
Mgla_MAG_15-bin_28	2	3794035	55	89929	45.8212	Unknown_Lachnospiraceae	94.2446	4.31655	0.546716		f__Lachnospiraceae	94.25	4.11	55.56		SAMN14407095	JAAUZR000000000		Firmicutes	Clostridia	Clostridiales	Lachnospiraceae
Mgla_MAG_29-bin_8	2	3748572	182	26303	40.4	Unknown_Lachnospiraceae	94.2446	4.31655	0.754909		f__Lachnospiraceae	94.59	4.89	60		SAMN14407096	JAAUZS000000000		Firmicutes	Clostridia	Clostridiales	Lachnospiraceae
Mgla_MAG_28-bin_2	2	3970867	58	106710	44.9026	Unknown_Lachnospiraceae	94.2446	9.35252	0.991464		f__Lachnospiraceae	87.82	4.2	68.42		SAMN14407097	JAAUZT000000000		Firmicutes	Clostridia	Clostridiales	Lachnospiraceae
Mgla_MAG_35-bin_6	2	3583426	45	142582	46.0154	Unknown_Lachnospiraceae	93.5252	4.31655	0.736275		f__Lachnospiraceae	93.02	2.4	0		SAMN14407098	JAAUZU000000000		Firmicutes	Clostridia	Clostridiales	Lachnospiraceae
Mgla_MAG_29-bin_0	2	3403615	27	200686	48.142	Unknown_Lachnospiraceae	92.8058	1.43885	1.0441		f__Lachnospiraceae	85.84	3.35	25		SAMN14407099	JAAUZV000000000		Firmicutes	Clostridia	Clostridiales	Lachnospiraceae
Mgla_MAG_31-bin_7	2	2625986	46	91341	47.8109	Unknown_Lachnospiraceae	92.0863	5.7554	1.15774		f__Lachnospiraceae	82.81	5.12	57.14		SAMN14407100	JAAUZW000000000		Firmicutes	Clostridia	Clostridiales	Lachnospiraceae
Mgla_MAG_39-bin_18		3825587	91	72951	44.743	Unknown_Lachnospiraceae	89.9281	7.19424	0.565255		f__Lachnospiraceae	76.53	3.42	40		SAMN14407101	JAAUZX000000000		Firmicutes	Clostridia	Clostridiales	Lachnospiraceae			MAG included in bioproject (PRJNA613381), but is omitted from the data descriptor as it failed to meet the specified quality threshold for either ANVI'O or CHECKM
Mgla_MAG_31-bin_12	2	3845744	115	46313	45.2962	Unknown_Lachnospiraceae	84.1727	3.59712	0.669497		f__Lachnospiraceae	89.35	3.54	14.29		SAMN14407102	JAAUZY000000000		Firmicutes	Clostridia	Clostridiales	Lachnospiraceae				c_000000119034 5062 1..32 adaptor:NGB01096.1
Mgla_MAG_36-bin_7	2	2113956	40	96579	42.8658	Unknown_Lachnospiraceae	81.295	2.8777	0.737351		f__Lachnospiraceae	68.37	2.59	40		SAMN14407103	JAAUZZ000000000		Firmicutes	Clostridia	Clostridiales	Lachnospiraceae
Mgla_MAG_18-bin_8	2	3494475	97	50579	42.1398	Unknown_Lachnospiraceae	67.6259	4.31655	0.967978		f__Lachnospiraceae	88.76	2.42	20		SAMN14407104	JAAVAA000000000		Firmicutes	Clostridia	Clostridiales	Lachnospiraceae
Mgla_MAG_17-bin_3	2	3367360	30	201784	48.1351	Unknown_Lachnospiraceae	63.3094	2.8777	1.45613		f__Lachnospiraceae	82.68	4.31	0		SAMN14407105	JAAVAB000000000		Firmicutes	Clostridia	Clostridiales	Lachnospiraceae
Mgla_MAG_17-bin_6-ref_0	3	2553590	72	52614	41.2862	Unknown_Lachnospiraceae	66.9065	2.15827	0.374881		f__Lachnospiraceae	73.79	2.11	57.14		SAMN14407106	JAAVAC000000000		Firmicutes	Clostridia	Clostridiales	Lachnospiraceae
Mgla_MAG_49-bin_13	3	2295311	31	116319	41.566	Unknown_Lachnospiraceae	65.4676	4.31655	0.85752		f__Lachnospiraceae	53.73	0.57	0		SAMN14407107	JAAVAD000000000		Firmicutes	Clostridia	Clostridiales	Lachnospiraceae
Mgla_MAG_49-bin_1	3	2934026	59	77419	42.1245	Unknown_Lachnospiraceae	64.7482	4.31655	0.704734		f__Lachnospiraceae	58.73	1.61	25		SAMN14407108	JAAVAE000000000		Firmicutes	Clostridia	Clostridiales	Lachnospiraceae
Mgla_MAG_15-bin_8	3	1827459	140	15047	42.2842	Unknown_Lachnospiraceae	61.8705	1.43885	0.632602		f__Lachnospiraceae	64.22	0.86	33.33		SAMN14407109	JAAVAF000000000		Firmicutes	Clostridia	Clostridiales	Lachnospiraceae
Mgla_MAG_15-bin_15	3	2274827	224	10642	50.1465	Unknown_Lachnospiraceae	58.9928	2.15827	0.300023		f__Lachnospiraceae	65.69	0	0		SAMN14407110	JAAVAG000000000		Firmicutes	Clostridia	Clostridiales	Lachnospiraceae
Mgla_MAG_ref_376	3	2508753	271	9714	45.7403	Unknown_Lachnospiraceae	53.9568	2.15827	0.591235		f__Lachnospiraceae	53.9	4.73	0		SAMN14407111	JAAVAH000000000		Firmicutes	Clostridia	Clostridiales	Lachnospiraceae
Mgla_MAG_36-bin_19	3	2845957	101	41973	44.2617	Unknown_Lachnospiraceae	51.7986	0.719424	0.76174		f__Lachnospiraceae	54.11	2.42	77.78		SAMN14407112	JAAVAI000000000		Firmicutes	Clostridia	Clostridiales	Lachnospiraceae
Mgla_MAG_24-bin_16	3	2026431	170	13078	40.4007	Unknown_Lachnospiraceae	39.5683	0.719424	0.592104		f__Lachnospiraceae	55.8	1.81	25		SAMN14407113	JAAVAJ000000000		Firmicutes	Clostridia	Clostridiales	Lachnospiraceae
Mgla_MAG_ref_430	3	2245372	243	9290	41.7603	Unknown_Lachnospiraceae	39.5683	1.43885	0.74032		f__Lachnospiraceae	52.38	1.26	50		SAMN14407114	JAAVAK000000000		Firmicutes	Clostridia	Clostridiales	Lachnospiraceae				c_000000120729 5229 1..35 adaptor:NGB01096.1
Mgla_MAG_3-bin_20	3	516824	54	9490	24.7319	Mycoplasma	65.4676	0	0.315445		f__Mycoplasmataceae	53.6	1.15	0		SAMN14407115	JAAVAL000000000		Tenericutes	Mollicutes	Mycoplasmatales	Mycoplasmataceae	Mycoplasma
Mgla_MAG_ref_134	1	2706277	75	64596	55.8703	Treponema	95.6835	4.31655	0.998353		f__Spirochaetaceae	96.33	4.25	100		SAMN14407116	JAAVAM000000000		Spirochaetes	Spirochaetia	Spirochaetales	Spirochaetaceae	Treponema
Mgla_MAG_3-bin_13	1	2712814	22	193293	46.9272	Treponema	92.8058	7.19424	3.25085		f__Spirochaetaceae	99.22	6.29	92.31		SAMN14407117	JAAVAN000000000		Spirochaetes	Spirochaetia	Spirochaetales	Spirochaetaceae	Treponema
Mgla_MAG_ref_448	2	2557853	56	81574	40.7402	Treponema	92.8058	2.15827	3.13168		f__Spirochaetaceae	95.8	1.4	50		SAMN14407118	JAAVAO000000000		Spirochaetes	Spirochaetia	Spirochaetales	Spirochaetaceae	Treponema
Mgla_MAG_20-bin_15	2	2530944	31	122697	46.944	Treponema	91.3669	2.8777	2.12349		f__Spirochaetaceae	98.52	2.1	100		SAMN14407119	JAAVAP000000000		Spirochaetes	Spirochaetia	Spirochaetales	Spirochaetaceae	Treponema
Mgla_MAG_13-bin_13	2	2358842	39	147353	47.2165	Treponema	90.6475	4.31655	1.79708		f__Spirochaetaceae	93.63	3.5	88.89		SAMN14407120	JAAVAQ000000000		Spirochaetes	Spirochaetia	Spirochaetales	Spirochaetaceae	Treponema
Mgla_MAG_ref_19	2	2804171	56	78065	47.4623	Treponema	90.6475	4.31655	2.59557		f__Spirochaetaceae	97.13	1.63	66.67		SAMN14407121	JAAVAR000000000		Spirochaetes	Spirochaetia	Spirochaetales	Spirochaetaceae	Treponema
Mgla_MAG_35-bin_5	3	1935476	94	25706	53.9775	Treponema	79.1367	0	0.556585		f__Spirochaetaceae	71.28	1.05	0		SAMN14407122	JAAVAS000000000		Spirochaetes	Spirochaetia	Spirochaetales	Spirochaetaceae	Treponema			c_000000029111 96643 96621..96643 adaptor:NGB01096.1
Mgla_MAG_23-bin_30	3	1370956	72	22314	55.6402	Treponema	61.8705	0	0.60025		f__Spirochaetaceae	52.51	0	0		SAMN14407123	JAAVAT000000000		Spirochaetes	Spirochaetia	Spirochaetales	Spirochaetaceae	Treponema
Mgla_MAG_30-bin_5	1	1973680	34	90419	33.8721	Lactobacillus	97.8417	10.0719	0.846908		g__Lactobacillus	97.67	8.28	89.47		SAMN14407124	JAAVAU000000000		Firmicutes	Bacilli	Lactobacillales	Lactobacillaceae	Lactobacillus
Mgla_MAG_1-bin_28	2	1137280	21	77605	34.9491	Lactobacillus	91.3669	0.719424	1.11973		g__Lactobacillus	82.58	0.09	100		SAMN14407125	JAAVAV000000000		Firmicutes	Bacilli	Lactobacillales	Lactobacillaceae	Lactobacillus
Mgla_MAG_37-bin_4	2	854152	26	49757	33.9287	Lactobacillus	84.1727	0.719424	1.05574		g__Lactobacillus	60.94	2.14	80		SAMN14407126	JAAVAW000000000		Firmicutes	Bacilli	Lactobacillales	Lactobacillaceae	Lactobacillus
Mgla_MAG_17-bin_6-ref_1	2	749825	11	186364	24.3252	Mycoplasma	86.3309	0	0.6891		g__Mycoplasma	98.87	0.75	0		SAMN14407127	JAAVAX000000000		Tenericutes	Mollicutes	Mycoplasmatales	Mycoplasmataceae	Mycoplasma
Mgla_MAG_25-bin_11	3	1207735	134	9283	41.2018	Allobaculum	66.9065	3.59712	0.302835		k__Bacteria	66.29	2.48	66.67		SAMN14407128	JAAVAY000000000		Firmicutes	Erysipelotrichia	Erysipelotrichales	Erysipelotrichidae	Allobaculum
Mgla_MAG_35-bin_40	3	1664440	57	57122	54.5842	Bacteroides	48.9209	0.719424	0.5738		k__Bacteria	63.79	0	0		SAMN14407129	JAAVAZ000000000		Bacteroidetes	Bacteroidia	Bacteroidales	Bacteroidaceae	Bacteroides
Mgla_MAG_49-bin_17	3	1726007	39	56815	54.5933	Bacteroides	45.3237	2.15827	0.575353		k__Bacteria	70.69	1.72	100		SAMN14407130	JAAVBA000000000		Bacteroidetes	Bacteroidia	Bacteroidales	Bacteroidaceae	Bacteroides
Mgla_MAG_ref_66	3	2308587	99	30919	51.3902	Bacteroides	44.6043	0.719424	1.01112		k__Bacteria	53.79	1.72	100		SAMN14407131	JAAVBB000000000		Bacteroidetes	Bacteroidia	Bacteroidales	Bacteroidaceae	Bacteroides
Mgla_MAG_5-bin_22	3	1515507	28	68810	46.3976	Bacteroides	43.8849	0.719424	1.04427		k__Bacteria	55.17	0	0		SAMN14407132	JAAVBC000000000		Bacteroidetes	Bacteroidia	Bacteroidales	Bacteroidaceae	Bacteroides
Mgla_MAG_ref_490	3	1761929	75	31072	53.4509	Bacteroides	39.5683	2.15827	0.696677		k__Bacteria	50.86	0	0		SAMN14407133	JAAVBD000000000		Bacteroidetes	Bacteroidia	Bacteroidales	Bacteroidaceae	Bacteroides
Mgla_MAG_3-bin_11	1	2633897	39	111911	64.6628	Desulfovibrio	97.8417	23.0216	1.34689		k__Bacteria	96.49	8.77	82.76		SAMN14407134	JAAVBE000000000		Proteobacteria	Deltaproteobacteria	Desulfovibrionales	Desulfovibrionaceae	Desulfovibrio
Mgla_MAG_16-bin_28	3	2061058	57	47700	40.3424	Treponema	56.1151	0.719424	1.90057		k__Bacteria	78.18	0	0		SAMN14407135	JAAVBF000000000		Spirochaetes	Spirochaetia	Spirochaetales	Spirochaetaceae	Treponema
Mgla_MAG_ref_482	3	2192948	69	41370	40.9172	Treponema	53.2374	0.719424	1.57957		k__Bacteria	74.55	1.82	100		SAMN14407136	JAAVBG000000000		Spirochaetes	Spirochaetia	Spirochaetales	Spirochaetaceae	Treponema
Mgla_MAG_16-bin_17	3	2039584	57	47459	40.2758	Treponema	52.518	2.8777	4.68684		k__Bacteria	74.55	1.82	100		SAMN14407137	JAAVBH000000000		Spirochaetes	Spirochaetia	Spirochaetales	Spirochaetaceae	Treponema
Mgla_MAG_16-bin_24	3	2117996	61	45778	40.5779	Treponema	51.0791	2.15827	4.35247		k__Bacteria	76.36	0	0		SAMN14407138	JAAVBI000000000		Spirochaetes	Spirochaetia	Spirochaetales	Spirochaetaceae	Treponema
Mgla_MAG_16-bin_19	3	1877742	54	50769	40.8256	Treponema	49.6403	1.43885	1.8468		k__Bacteria	70.91	0	0		SAMN14407139	JAAVBJ000000000		Spirochaetes	Spirochaetia	Spirochaetales	Spirochaetaceae	Treponema
Mgla_MAG_16-bin_26	3	2191803	55	59707	40.7186	Treponema	48.9209	0.719424	2.03117		k__Bacteria	70.91	0	0		SAMN14407140	JAAVBK000000000		Spirochaetes	Spirochaetia	Spirochaetales	Spirochaetaceae	Treponema
Mgla_MAG_16-bin_8	3	1323832	33	62965	40.2826	Treponema	29.4964	1.43885	1.29452		k__Bacteria	52.73	1.82	100		SAMN14407141	JAAVBL000000000		Spirochaetes	Spirochaetia	Spirochaetales	Spirochaetaceae	Treponema
Mgla_MAG_35-bin_24	1	2263902	128	27263	36.1845	Unknown	94.964	12.9496	0.390772		k__Bacteria	93.1	8.31	0		SAMN14407142	JAAVBM000000000
Mgla_MAG_18-bin_5	2	1062744	39	36212	31.9646	Unknown	93.5252	0	0.665916		k__Bacteria	93.41	0	0		SAMN14407143	JAAVBN000000000								Proteobacteria clade in phylogenetic tree (Figure 1)
Mgla_MAG_30-bin_7	2	1117869	26	70172	32.6979	Unknown	93.5252	0.719424	2.1777		k__Bacteria	94.51	0	0		SAMN14407144	JAAVBO000000000								Proteobacteria clade in phylogenetic tree (Figure 1)
Mgla_MAG_35-bin_11	2	1081935	27	74832	45.4021	Unknown	89.9281	0	0.413682		k__Bacteria	89.01	0	0		SAMN14407145	JAAVBP000000000								Proteobacteria clade in phylogenetic tree (Figure 1)
Mgla_MAG_45-bin_8	2	1712536	57	44504	51.6068	Unknown	84.8921	0.719424	0.890177		k__Bacteria	78.49	1.08	33.33		SAMN14407146	JAAVBQ000000000								Bacteroidetes clade in phylogenetic tree (Figure 1)
Mgla_MAG_4-bin_5	3	834887	73	12504	52.7299	Unknown	70.5036	0	0.334491		k__Bacteria	72.14	0	0		SAMN14407147	JAAVBR000000000								Proteobacteria clade in phylogenetic tree (Figure 1)
Mgla_MAG_46-bin_15	3	1108417	11	160060	55.8537	Unknown	67.6259	0	1.2795		k__Bacteria	58.06	0	0		SAMN14407148	JAAVBS000000000								Bacteroidetes clade in phylogenetic tree (Figure 1)
Mgla_MAG_45-bin_9	3	852633	38	27481	52.4127	Unknown	65.4676	0	1.2501		k__Bacteria	51.34	1.52	20		SAMN14407149	JAAVBT000000000								Bacteroidetes clade in phylogenetic tree (Figure 1)
Mgla_MAG_18-bin_18	3	744803	81	9404	45.9027	Unknown	63.3094	0	0.276735		k__Bacteria	54.9	1.28	50		SAMN14407150	JAAVBU000000000								Proteobacteria clade in phylogenetic tree (Figure 1)
Mgla_MAG_35-bin_3	3	783431	89	8647	33.1143	Unknown	60.4317	5.7554	0.272093		k__Bacteria	53.33	1.01	88.89		SAMN14407151	JAAVBV000000000								Tenericutes clade in phylogenetic tree (Figure 1)
Mgla_MAG_45-bin_15	3	1050545	70	17631	52.2123	Unknown	58.9928	0.719424	0.871647		k__Bacteria	50.7	4.03	100		SAMN14407152	JAAVBW000000000									c_000000112913 7428 1..35 adaptor:NGB01096.1
Mgla_MAG_41-bin_13	3	1882621	24	143054	50.6813	Unknown	47.482	2.15827	2.16066		k__Bacteria	58.62	1.72	100		SAMN14407153	JAAVBX000000000
Mgla_MAG_10-bin_24	3	1866354	49	53925	44.245	Unknown	36.6906	0	1.75235		k__Bacteria	51.72	0	0		SAMN14407154	JAAVBY000000000
Mgla_MAG_25-bin_14	1	4260492	48	141443	41.6194	Unknown_Lachnospiraceae	99.2806	15.1079	1.38758		k__Bacteria	98.25	6.01	80		SAMN14407155	JAAVBZ000000000		Firmicutes	Clostridia	Clostridiales	Lachnospiraceae
Mgla_MAG_13-bin_18	3	1438862	106	16633	50.4168	Unknown_Ruminococcaceae	34.5324	0.719424	0.38177		k__Bacteria	52.41	1.72	0		SAMN14407156	JAAVCA000000000		Firmicutes	Clostridia	Clostridiales	Ruminococcaceae
Mgla_MAG_34-bin_22	1	3253570	153	29268	71.5936	Clavibacter	95.6835	2.15827	2.5571		o__Actinomycetales	96.46	0.57	0		SAMN14407157	JAAVCB000000000		Actinobacteria	Actinobacteria	Actinomycetales	Microbacteriaceae	Clavibacter
Mgla_MAG_1-bin_19	1	2445428	21	171877	42.6425	Bacteroides	95.6835	2.15827	1.42252		o__Bacteroidales	97.55	1.51	40		SAMN14407158	JAAVCC000000000		Bacteroidetes	Bacteroidia	Bacteroidales	Bacteroidaceae	Bacteroides
Mgla_MAG_5-bin_36	1	2579103	54	71636	51.0118	Bacteroides	95.6835	5.7554	0.794049		o__Bacteroidales	97.42	7.42	77.42		SAMN14407159	JAAVCD000000000		Bacteroidetes	Bacteroidia	Bacteroidales	Bacteroidaceae	Bacteroides
Mgla_MAG_5-bin_15	1	2945499	62	76638	51.2123	Bacteroides	95.6835	10.0719	1.3438		o__Bacteroidales	96.42	9.62	96.88		SAMN14407160	JAAVCE000000000		Bacteroidetes	Bacteroidia	Bacteroidales	Bacteroidaceae	Bacteroides
Mgla_MAG_13-bin_12	1	2402354	27	158474	55.7319	Bacteroides	94.964	0.719424	0.982097		o__Bacteroidales	98.68	0	0		SAMN14407161	JAAVCF000000000		Bacteroidetes	Bacteroidia	Bacteroidales	Bacteroidaceae	Bacteroides
Mgla_MAG_37-bin_35	1	2484949	45	83416	50.9688	Bacteroides	94.964	0.719424	0.770856		o__Bacteroidales	97.55	1.13	50		SAMN14407162	JAAVCG000000000		Bacteroidetes	Bacteroidia	Bacteroidales	Bacteroidaceae	Bacteroides
Mgla_MAG_10-bin_20	1	2787260	48	107561	56.227	Bacteroides	94.2446	6.47482	1.02422		o__Bacteroidales	96.81	7.48	85.19		SAMN14407163	JAAVCH000000000		Bacteroidetes	Bacteroidia	Bacteroidales	Bacteroidaceae	Bacteroides			c_000000002344 21697 21673..21697 adaptor:NGB01096.1
Mgla_MAG_6-bin_12	2	2577973	54	66705	50.9653	Bacteroides	94.2446	4.31655	0.600379		o__Bacteroidales	95.28	7.3	96.15		SAMN14407164	JAAVCI000000000		Bacteroidetes	Bacteroidia	Bacteroidales	Bacteroidaceae	Bacteroides
Mgla_MAG_1-bin_20	2	2776448	29	116963	51.7031	Bacteroides	93.5252	2.8777	1.53131		o__Bacteroidales	98.3	1.26	60		SAMN14407165	JAAVCJ000000000		Bacteroidetes	Bacteroidia	Bacteroidales	Bacteroidaceae	Bacteroides
Mgla_MAG_32-bin_17	2	2344052	27	149898	51.4043	Bacteroides	92.8058	0.719424	1.15255		o__Bacteroidales	94.91	0.75	0		SAMN14407166	JAAVCK000000000		Bacteroidetes	Bacteroidia	Bacteroidales	Bacteroidaceae	Bacteroides
Mgla_MAG_33-bin_10	2	2092495	30	108259	44.1551	Bacteroides	92.8058	1.43885	1.09363		o__Bacteroidales	86.48	1.13	66.67		SAMN14407167	JAAVCL000000000		Bacteroidetes	Bacteroidia	Bacteroidales	Bacteroidaceae	Bacteroides
Mgla_MAG_8-bin_20	2	2671819	34	98244	51.1509	Bacteroides	92.8058	3.59712	1.10825		o__Bacteroidales	91.51	2.83	71.43		SAMN14407168	JAAVCM000000000		Bacteroidetes	Bacteroidia	Bacteroidales	Bacteroidaceae	Bacteroides
Mgla_MAG_3-bin_25	2	2540733	56	64477	51.1016	Bacteroides	92.8058	4.31655	0.441666		o__Bacteroidales	95.28	5.03	81.25		SAMN14407169	JAAVCN000000000		Bacteroidetes	Bacteroidia	Bacteroidales	Bacteroidaceae	Bacteroides
Mgla_MAG_47-bin_9	2	2544920	43	87543	50.9374	Bacteroides	92.8058	4.31655	0.560781		o__Bacteroidales	95.85	7.74	79.31		SAMN14407170	JAAVCO000000000		Bacteroidetes	Bacteroidia	Bacteroidales	Bacteroidaceae	Bacteroides
Mgla_MAG_25-bin_6	2	4473035	99	77149	42.7415	Bacteroides	92.8058	7.91367	0.560275		o__Bacteroidales	97.48	2.16	69.23		SAMN14407171	JAAVCP000000000		Bacteroidetes	Bacteroidia	Bacteroidales	Bacteroidaceae	Bacteroides
Mgla_MAG_9-bin_28	2	2389761	42	74973	52.1999	Bacteroides	92.0863	2.15827	1.86401		o__Bacteroidales	87.55	4.78	100		SAMN14407172	JAAVCQ000000000		Bacteroidetes	Bacteroidia	Bacteroidales	Bacteroidaceae	Bacteroides
Mgla_MAG_32-bin_22	2	2592835	39	99079	51.2844	Bacteroides	90.6475	3.59712	1.37059		o__Bacteroidales	95.57	3.87	56.25		SAMN14407173	JAAVCR000000000		Bacteroidetes	Bacteroidia	Bacteroidales	Bacteroidaceae	Bacteroides
Mgla_MAG_37-bin_15	2	2618834	51	98902	51.0752	Bacteroides	90.6475	5.03597	1.1974		o__Bacteroidales	93.02	8.91	96.88		SAMN14407174	JAAVCS000000000		Bacteroidetes	Bacteroidia	Bacteroidales	Bacteroidaceae	Bacteroides
Mgla_MAG_0-bin_3	2	2086083	45	67203	51.0561	Bacteroides	88.4892	0.719424	0.681825		o__Bacteroidales	85.66	0.5	0		SAMN14407175	JAAVCT000000000		Bacteroidetes	Bacteroidia	Bacteroidales	Bacteroidaceae	Bacteroides
Mgla_MAG_1-bin_27	2	2146003	42	88341	46.5827	Bacteroides	88.4892	4.31655	0.921114		o__Bacteroidales	80.31	1.51	75		SAMN14407176	JAAVCU000000000		Bacteroidetes	Bacteroidia	Bacteroidales	Bacteroidaceae	Bacteroides
Mgla_MAG_45-bin_22	2	2274091	54	63827	52.2436	Bacteroides	88.4892	4.31655	1.04145		o__Bacteroidales	83.52	6.79	70.37		SAMN14407177	JAAVCV000000000		Bacteroidetes	Bacteroidia	Bacteroidales	Bacteroidaceae	Bacteroides
Mgla_MAG_38-bin_12	2	2506746	39	82516	49.9453	Bacteroides	85.6115	1.43885	1.12726		o__Bacteroidales	79.54	3.77	61.54		SAMN14407178	JAAVCW000000000		Bacteroidetes	Bacteroidia	Bacteroidales	Bacteroidaceae	Bacteroides
Mgla_MAG_5-bin_19	2	2081864	39	87420	52.6499	Bacteroides	84.8921	0.719424	0.700965		o__Bacteroidales	81.13	0	0		SAMN14407179	JAAVCX000000000		Bacteroidetes	Bacteroidia	Bacteroidales	Bacteroidaceae	Bacteroides
Mgla_MAG_41-bin_10	2	3162358	40	159883	50.5022	Bacteroides	84.1727	2.8777	3.08396		o__Bacteroidales	86.48	6.92	88		SAMN14407180	JAAVCY000000000		Bacteroidetes	Bacteroidia	Bacteroidales	Bacteroidaceae	Bacteroides
Mgla_MAG_46-bin_23	2	1723316	24	154609	54.6612	Bacteroides	83.4532	0	1.08212		o__Bacteroidales	77.99	0.38	0		SAMN14407181	JAAVCZ000000000		Bacteroidetes	Bacteroidia	Bacteroidales	Bacteroidaceae	Bacteroides
Mgla_MAG_43-bin_50	2	2223991	37	85967	51.5217	Bacteroides	83.4532	0.719424	0.892971		o__Bacteroidales	77.8	1.89	100		SAMN14407182	JAAVDA000000000		Bacteroidetes	Bacteroidia	Bacteroidales	Bacteroidaceae	Bacteroides
Mgla_MAG_9-bin_33	2	2630741	43	97773	51.1332	Bacteroides	82.0144	2.15827	0.867048		o__Bacteroidales	93.97	4.53	92.86		SAMN14407183	JAAVDB000000000		Bacteroidetes	Bacteroidia	Bacteroidales	Bacteroidaceae	Bacteroides
Mgla_MAG_2-bin_8	2	2188624	53	70342	50.6526	Bacteroides	81.295	0.719424	0.709742		o__Bacteroidales	75.53	1.26	0		SAMN14407184	JAAVDC000000000		Bacteroidetes	Bacteroidia	Bacteroidales	Bacteroidaceae	Bacteroides
Mgla_MAG_49-bin_23	2	2521615	55	72007	45.3407	Bacteroides	79.8561	2.8777	2.4237		o__Bacteroidales	80.63	4.03	85.71		SAMN14407185	JAAVDD000000000		Bacteroidetes	Bacteroidia	Bacteroidales	Bacteroidaceae	Bacteroides
Mgla_MAG_2-bin_38	2	2135973	45	67398	54.6245	Bacteroides	79.1367	3.59712	0.720074		o__Bacteroidales	91.7	2.52	66.67		SAMN14407186	JAAVDE000000000		Bacteroidetes	Bacteroidia	Bacteroidales	Bacteroidaceae	Bacteroides
Mgla_MAG_38-bin_23	2	2599949	42	76096	49.5931	Bacteroides	69.7842	5.03597	1.00079		o__Bacteroidales	82.64	3.77	92.31		SAMN14407187	JAAVDF000000000		Bacteroidetes	Bacteroidia	Bacteroidales	Bacteroidaceae	Bacteroides
Mgla_MAG_19-bin_12	3	2253839	51	63276	51.3784	Bacteroides	79.8561	2.15827	0.772729		o__Bacteroidales	74.03	3.17	0		SAMN14407188	JAAVDG000000000		Bacteroidetes	Bacteroidia	Bacteroidales	Bacteroidaceae	Bacteroides
Mgla_MAG_46-bin_28	3	1884800	46	54541	49.1167	Bacteroides	78.4173	0.719424	0.861173		o__Bacteroidales	68.05	0	0		SAMN14407189	JAAVDH000000000		Bacteroidetes	Bacteroidia	Bacteroidales	Bacteroidaceae	Bacteroides
Mgla_MAG_8-bin_3	3	2057232	25	111942	51.0659	Bacteroides	78.4173	0.719424	1.19685		o__Bacteroidales	69.25	0.5	50		SAMN14407190	JAAVDI000000000		Bacteroidetes	Bacteroidia	Bacteroidales	Bacteroidaceae	Bacteroides
Mgla_MAG_27-bin_3	3	2138138	45	69545	46.2031	Bacteroides	76.259	0.719424	2.00759		o__Bacteroidales	79.03	1.32	100		SAMN14407191	JAAVDJ000000000		Bacteroidetes	Bacteroidia	Bacteroidales	Bacteroidaceae	Bacteroides
Mgla_MAG_37-bin_11	3	1923185	43	73867	53.141	Bacteroides	76.259	2.15827	0.732575		o__Bacteroidales	60.38	2.28	88.89		SAMN14407192	JAAVDK000000000		Bacteroidetes	Bacteroidia	Bacteroidales	Bacteroidaceae	Bacteroides
Mgla_MAG_20-bin_10	3	1658386	23	118794	44.4297	Bacteroides	75.5396	0.719424	1.12335		o__Bacteroidales	60.82	1.13	66.67		SAMN14407193	JAAVDL000000000		Bacteroidetes	Bacteroidia	Bacteroidales	Bacteroidaceae	Bacteroides
Mgla_MAG_32-bin_20	3	2565687	63	67288	46.1034	Bacteroides	75.5396	1.43885	1.45335		o__Bacteroidales	65.16	0.75	0		SAMN14407194	JAAVDM000000000		Bacteroidetes	Bacteroidia	Bacteroidales	Bacteroidaceae	Bacteroides
Mgla_MAG_37-bin_9	3	2045659	31	133773	49.9743	Bacteroides	75.5396	1.43885	2.07034		o__Bacteroidales	63.96	1.32	40		SAMN14407195	JAAVDN000000000		Bacteroidetes	Bacteroidia	Bacteroidales	Bacteroidaceae	Bacteroides
Mgla_MAG_47-bin_2	3	1408825	19	117637	50.928	Bacteroides	75.5396	1.43885	1.22183		o__Bacteroidales	52.05	1.51	87.5		SAMN14407196	JAAVDO000000000		Bacteroidetes	Bacteroidia	Bacteroidales	Bacteroidaceae	Bacteroides
Mgla_MAG_33-bin_9	3	2051560	43	64622	44.2779	Bacteroides	74.1007	0	1.08049		o__Bacteroidales	69.31	0.75	50		SAMN14407197	JAAVDP000000000		Bacteroidetes	Bacteroidia	Bacteroidales	Bacteroidaceae	Bacteroides
Mgla_MAG_8-bin_11	3	1972004	20	113287	51.4442	Bacteroides	74.1007	0	1.10336		o__Bacteroidales	68.44	0.75	0		SAMN14407198	JAAVDQ000000000		Bacteroidetes	Bacteroidia	Bacteroidales	Bacteroidaceae	Bacteroides
Mgla_MAG_9-bin_38	3	1995612	67	45462	46.7763	Bacteroides	72.6619	0	0.657038		o__Bacteroidales	64.03	2.08	100		SAMN14407199	JAAVDR000000000		Bacteroidetes	Bacteroidia	Bacteroidales	Bacteroidaceae	Bacteroides			c_000000006615 9929 9895..9929 adaptor:NGB01096.1
Mgla_MAG_5-bin_14	3	1831908	30	101417	51.1828	Bacteroides	72.6619	0.719424	1.03039		o__Bacteroidales	77.3	0.38	0		SAMN14407200	JAAVDS000000000		Bacteroidetes	Bacteroidia	Bacteroidales	Bacteroidaceae	Bacteroides
Mgla_MAG_ref_9	3	2290488	63	47367	53.1344	Bacteroides	72.6619	1.43885	0.840748		o__Bacteroidales	88.5	2.45	83.33		SAMN14407201	JAAVDT000000000		Bacteroidetes	Bacteroidia	Bacteroidales	Bacteroidaceae	Bacteroides
Mgla_MAG_38-bin_6	3	2090008	62	47278	51.1479	Bacteroides	71.223	1.43885	1.2394		o__Bacteroidales	58.31	0.77	66.67		SAMN14407202	JAAVDU000000000		Bacteroidetes	Bacteroidia	Bacteroidales	Bacteroidaceae	Bacteroides
Mgla_MAG_41-bin_0	3	2003076	53	69800	51.1067	Bacteroides	71.223	2.15827	1.35311		o__Bacteroidales	67.23	2.64	90		SAMN14407203	JAAVDV000000000		Bacteroidetes	Bacteroidia	Bacteroidales	Bacteroidaceae	Bacteroides
Mgla_MAG_26-bin_4	3	1434505	25	90455	48.9439	Bacteroides	70.5036	0.719424	2.51498		o__Bacteroidales	54.21	2.64	72.73		SAMN14407204	JAAVDW000000000		Bacteroidetes	Bacteroidia	Bacteroidales	Bacteroidaceae	Bacteroides
Mgla_MAG_2-bin_31	3	2227782	39	84147	47.6993	Bacteroides	70.5036	2.15827	0.865973		o__Bacteroidales	76.86	2.52	50		SAMN14407205	JAAVDX000000000		Bacteroidetes	Bacteroidia	Bacteroidales	Bacteroidaceae	Bacteroides
Mgla_MAG_37-bin_20-ref_0	3	1820417	33	83950	50.2687	Bacteroides	67.6259	1.43885	1.7173		o__Bacteroidales	62.7	5.66	93.75		SAMN14407206	JAAVDY000000000		Bacteroidetes	Bacteroidia	Bacteroidales	Bacteroidaceae	Bacteroides
Mgla_MAG_38-bin_24	3	2047537	53	56581	50.8224	Bacteroides	66.9065	1.43885	1.61364		o__Bacteroidales	51.95	1.89	100		SAMN14407207	JAAVDZ000000000		Bacteroidetes	Bacteroidia	Bacteroidales	Bacteroidaceae	Bacteroides			c_000000031952 6342 1..30 adaptor:NGB01096.1
Mgla_MAG_10-bin_19	3	2093397	31	96161	44.5794	Bacteroides	64.7482	0	1.80562		o__Bacteroidales	73.4	0	0		SAMN14407208	JAAVEA000000000		Bacteroidetes	Bacteroidia	Bacteroidales	Bacteroidaceae	Bacteroides
Mgla_MAG_15-bin_12	3	1542225	23	104447	48.2371	Bacteroides	63.3094	2.15827	0.91072		o__Bacteroidales	65.47	2.26	100		SAMN14407209	JAAVEB000000000		Bacteroidetes	Bacteroidia	Bacteroidales	Bacteroidaceae	Bacteroides
Mgla_MAG_13-bin_9	3	1933496	45	86167	57.4256	Bacteroides	62.5899	0.719424	1.01613		o__Bacteroidales	69.14	2.45	100		SAMN14407210	JAAVEC000000000		Bacteroidetes	Bacteroidia	Bacteroidales	Bacteroidaceae	Bacteroides			c_000000011927 10950 1..24 adaptor:NGB01096.1
Mgla_MAG_36-bin_18	3	2130280	55	50373	52.579	Bacteroides	61.8705	2.15827	0.83296		o__Bacteroidales	80.82	1.89	0		SAMN14407211	JAAVED000000000		Bacteroidetes	Bacteroidia	Bacteroidales	Bacteroidaceae	Bacteroides
Mgla_MAG_5-bin_16	3	1689823	53	44942	47.8882	Bacteroides	61.1511	1.43885	1.3976		o__Bacteroidales	52.52	1.27	33.33		SAMN14407212	JAAVEE000000000		Bacteroidetes	Bacteroidia	Bacteroidales	Bacteroidaceae	Bacteroides
Mgla_MAG_4-bin_27	3	1928580	54	51925	51.1547	Bacteroides	56.1151	0	0.478557		o__Bacteroidales	74.91	1.7	50		SAMN14407213	JAAVEF000000000		Bacteroidetes	Bacteroidia	Bacteroidales	Bacteroidaceae	Bacteroides			c_000000171212 7679 1..25 adaptor:NGB01096.1
Mgla_MAG_ref_91	3	3299389	117	40413	46.8074	Bacteroides	56.1151	1.43885	0.731971		o__Bacteroidales	69.5	8.96	88.24		SAMN14407214	JAAVEG000000000		Bacteroidetes	Bacteroidia	Bacteroidales	Bacteroidaceae	Bacteroides
Mgla_MAG_7-bin_13	3	1631843	31	88375	46.4179	Bacteroides	53.9568	0	2.24653		o__Bacteroidales	51.57	2.89	80		SAMN14407215	JAAVEH000000000		Bacteroidetes	Bacteroidia	Bacteroidales	Bacteroidaceae	Bacteroides
Mgla_MAG_47-bin_12	3	2093558	94	33140	50.9257	Bacteroides	51.7986	0.719424	1.20555		o__Bacteroidales	53.81	4.03	80		SAMN14407216	JAAVEI000000000		Bacteroidetes	Bacteroidia	Bacteroidales	Bacteroidaceae	Bacteroides
Mgla_MAG_ref_340	3	2469842	91	41161	51.8997	Bacteroides	51.7986	0.719424	1.45826		o__Bacteroidales	67.85	4.4	75		SAMN14407217	JAAVEJ000000000		Bacteroidetes	Bacteroidia	Bacteroidales	Bacteroidaceae	Bacteroides
Mgla_MAG_40-bin_10	3	1874506	41	95407	51.5108	Bacteroides	51.7986	1.43885	1.48189		o__Bacteroidales	53.04	0.97	75		SAMN14407218	JAAVEK000000000		Bacteroidetes	Bacteroidia	Bacteroidales	Bacteroidaceae	Bacteroides
Mgla_MAG_43-bin_37	3	1273814	15	110493	53.7816	Bacteroides	51.7986	2.15827	0.704557		o__Bacteroidales	51.26	3.02	100		SAMN14407219	JAAVEL000000000		Bacteroidetes	Bacteroidia	Bacteroidales	Bacteroidaceae	Bacteroides
Mgla_MAG_15-bin_4	3	1774018	50	54511	48.972	Bacteroides	51.0791	0	0.647529		o__Bacteroidales	62.31	0.38	100		SAMN14407220	JAAVEM000000000		Bacteroidetes	Bacteroidia	Bacteroidales	Bacteroidaceae	Bacteroides
Mgla_MAG_ref_136	3	1992460	100	27571	44.5473	Bacteroides	51.0791	0	1.04921		o__Bacteroidales	53.07	5.47	100		SAMN14407221	JAAVEN000000000		Bacteroidetes	Bacteroidia	Bacteroidales	Bacteroidaceae	Bacteroides
Mgla_MAG_37-bin_24	3	2093275	42	84704	48.2034	Bacteroides	51.0791	1.43885	1.00444		o__Bacteroidales	67.2	1.51	100		SAMN14407222	JAAVEO000000000		Bacteroidetes	Bacteroidia	Bacteroidales	Bacteroidaceae	Bacteroides
Mgla_MAG_ref_356	3	1549704	60	38830	51.414	Bacteroides	50.3597	2.15827	0.718016		o__Bacteroidales	49.25	1.98	66.67		SAMN14407223	JAAVEP000000000		Bacteroidetes	Bacteroidia	Bacteroidales	Bacteroidaceae	Bacteroides			c_000000132361 14637 1..29 adaptor:NGB01096.1
Mgla_MAG_37-bin_37-ref_0	3	1329793	41	49810	46.1492	Bacteroides	48.9209	0.719424	0.930865		o__Bacteroidales	50	0	0		SAMN14407224	JAAVEQ000000000		Bacteroidetes	Bacteroidia	Bacteroidales	Bacteroidaceae	Bacteroides
Mgla_MAG_30-bin_9	3	1656140	48	64670	51.6258	Bacteroides	45.3237	0	0.688429		o__Bacteroidales	51.95	0.85	0		SAMN14407225	JAAVER000000000		Bacteroidetes	Bacteroidia	Bacteroidales	Bacteroidaceae	Bacteroides
Mgla_MAG_43-bin_12	3	1918551	73	33864	46.7435	Bacteroides	45.3237	1.43885	1.32128		o__Bacteroidales	50.17	2.08	100		SAMN14407226	JAAVES000000000		Bacteroidetes	Bacteroidia	Bacteroidales	Bacteroidaceae	Bacteroides			c_000000006890 89968 89935..89968 adaptor:NGB01083.1
Mgla_MAG_6-bin_31	3	1514844	42	55390	51.5003	Bacteroides	43.8849	0.719424	0.522543		o__Bacteroidales	62.06	0.75	0		SAMN14407227	JAAVET000000000		Bacteroidetes	Bacteroidia	Bacteroidales	Bacteroidaceae	Bacteroides
Mgla_MAG_ref_411	3	1238765	47	35845	44.9969	Bacteroides	43.1655	0	0.71056		o__Bacteroidales	50.38	0.75	50		SAMN14407228	JAAVEU000000000		Bacteroidetes	Bacteroidia	Bacteroidales	Bacteroidaceae	Bacteroides			c_000000027570 53820 53787..53820 adaptor:NGB01096.1
Mgla_MAG_32-bin_13	2	2308437	21	184732	51.5458	Barnesiella	93.5252	0.719424	1.05906		o__Bacteroidales	91.89	0.75	0		SAMN14407229	JAAVEV000000000		Bacteroidetes	Bacteroidia	Bacteroidales	Porphyromonadaceae	Barnesiella
Mgla_MAG_42-bin_4	2	2713737	39	107424	52.4009	Barnesiella	92.8058	1.43885	2.29267		o__Bacteroidales	98.05	1.51	50		SAMN14407230	JAAVEW000000000		Bacteroidetes	Bacteroidia	Bacteroidales	Porphyromonadaceae	Barnesiella
Mgla_MAG_20-bin_7	2	1909336	96	25561	49.5817	Barnesiella	88.4892	0.719424	0.830743		o__Bacteroidales	76.42	1.38	100		SAMN14407231	JAAVEX000000000		Bacteroidetes	Bacteroidia	Bacteroidales	Porphyromonadaceae	Barnesiella
Mgla_MAG_42-bin_7	2	2490618	49	65802	52.9169	Barnesiella	84.1727	2.8777	1.3983		o__Bacteroidales	93.9	2.26	88.89		SAMN14407232	JAAVEY000000000		Bacteroidetes	Bacteroidia	Bacteroidales	Porphyromonadaceae	Barnesiella
Mgla_MAG_45-bin_16	3	1737431	57	44248	47.7689	Barnesiella	78.4173	0.719424	0.894185		o__Bacteroidales	66.04	0.75	100		SAMN14407233	JAAVEZ000000000		Bacteroidetes	Bacteroidia	Bacteroidales	Porphyromonadaceae	Barnesiella
Mgla_MAG_32-bin_21	3	2284669	25	224096	51.8726	Barnesiella	75.5396	0.719424	1.13089		o__Bacteroidales	87.67	0.75	0		SAMN14407234	JAAVFA000000000		Bacteroidetes	Bacteroidia	Bacteroidales	Porphyromonadaceae	Barnesiella
Mgla_MAG_38-bin_30	3	1507810	41	52361	51.2968	Barnesiella	68.3453	0	0.984103		o__Bacteroidales	55.66	1.26	75		SAMN14407235	JAAVFB000000000		Bacteroidetes	Bacteroidia	Bacteroidales	Porphyromonadaceae	Barnesiella
Mgla_MAG_45-bin_10	3	1322960	36	53389	48.0206	Barnesiella	68.3453	0	1.22194		o__Bacteroidales	50.38	0	0		SAMN14407236	JAAVFC000000000		Bacteroidetes	Bacteroidia	Bacteroidales	Porphyromonadaceae	Barnesiella
Mgla_MAG_9-bin_44	3	2337421	38	121237	44.4363	Barnesiella	66.1871	1.43885	0.829287		o__Bacteroidales	90.38	2.01	83.33		SAMN14407237	JAAVFD000000000		Bacteroidetes	Bacteroidia	Bacteroidales	Porphyromonadaceae	Barnesiella
Mgla_MAG_13-bin_3	3	1791398	45	65314	49.3713	Barnesiella	65.4676	0.719424	0.808383		o__Bacteroidales	69.5	1.13	100		SAMN14407238	JAAVFE000000000		Bacteroidetes	Bacteroidia	Bacteroidales	Porphyromonadaceae	Barnesiella
Mgla_MAG_42-bin_0	3	1478158	28	66982	53.3825	Barnesiella	53.9568	0	1.41488		o__Bacteroidales	53.21	0.75	0		SAMN14407239	JAAVFF000000000		Bacteroidetes	Bacteroidia	Bacteroidales	Porphyromonadaceae	Barnesiella
Mgla_MAG_9-bin_17	1	2745947	57	82483	45.484	Unknown	95.6835	2.15827	1.37432		o__Bacteroidales	94.97	2.12	88.89		SAMN14407240	JAAVFG000000000		Bacteroidetes	Bacteroidia	Bacteroidales
Mgla_MAG_15-bin_32	1	2771247	71	59910	50.8507	Unknown	94.964	4.31655	0.855226		o__Bacteroidales	97.36	5.66	84.21		SAMN14407241	JAAVFH000000000		Bacteroidetes	Bacteroidia	Bacteroidales
Mgla_MAG_13-bin_7	2	2774707	79	46611	52.3676	Unknown	94.2446	0.719424	0.993248		o__Bacteroidales	97.55	0.75	0		SAMN14407242	JAAVFI000000000		Bacteroidetes	Bacteroidia	Bacteroidales
Mgla_MAG_34-bin_15	2	2446156	82	50521	52.0466	Unknown	93.5252	2.15827	0.372373		o__Bacteroidales	94.91	1.64	0		SAMN14407243	JAAVFJ000000000		Bacteroidetes	Bacteroidia	Bacteroidales
Mgla_MAG_1-bin_16	2	2533399	48	72057	52.3647	Unknown	92.8058	2.15827	0.992975		o__Bacteroidales	93.71	1.51	0		SAMN14407244	JAAVFK000000000		Bacteroidetes	Bacteroidia	Bacteroidales
Mgla_MAG_13-bin_17	2	2716943	54	102310	48.8126	Unknown	92.0863	0.719424	0.54612		o__Bacteroidales	96.29	0.75	0		SAMN14407245	JAAVFL000000000		Bacteroidetes	Bacteroidia	Bacteroidales
Mgla_MAG_42-bin_5	2	2705932	36	141580	52.5922	Unknown	92.0863	3.59712	2.58121		o__Bacteroidales	95.6	2.29	71.43		SAMN14407246	JAAVFM000000000		Bacteroidetes	Bacteroidia	Bacteroidales
Mgla_MAG_6-bin_16	2	2115404	45	71204	48.6658	Unknown	91.3669	12.2302	0.566938		o__Bacteroidales	90.19	2.63	55		SAMN14407247	JAAVFN000000000		Bacteroidetes	Bacteroidia	Bacteroidales
Mgla_MAG_33-bin_11	2	2432426	36	111147	44.1746	Unknown	90.6475	0.719424	1.2199		o__Bacteroidales	83.27	0.75	14.29		SAMN14407248	JAAVFO000000000		Bacteroidetes	Bacteroidia	Bacteroidales
Mgla_MAG_19-bin_13	2	2597325	58	78130	54.4337	Unknown	89.9281	0.719424	0.72664		o__Bacteroidales	87.74	0.53	0		SAMN14407249	JAAVFP000000000		Bacteroidetes	Bacteroidia	Bacteroidales
Mgla_MAG_3-bin_16	2	2128568	33	96177	48.9349	Unknown	89.9281	1.43885	0.634709		o__Bacteroidales	94.53	0.38	0		SAMN14407250	JAAVFQ000000000		Bacteroidetes	Bacteroidia	Bacteroidales
Mgla_MAG_47-bin_1	2	2119087	34	89147	48.7459	Unknown	89.2086	4.31655	0.75829		o__Bacteroidales	87.61	7.36	96.15		SAMN14407251	JAAVFR000000000		Bacteroidetes	Bacteroidia	Bacteroidales
Mgla_MAG_6-bin_20	2	2015764	135	16843	51.4964	Unknown	86.3309	2.8777	0.347293		o__Bacteroidales	91.53	2.08	0		SAMN14407252	JAAVFS000000000		Bacteroidetes	Bacteroidia	Bacteroidales
Mgla_MAG_42-bin_3	2	2308647	43	96303	52.336	Unknown	86.3309	4.31655	4.99343		o__Bacteroidales	85.79	3.27	61.54		SAMN14407253	JAAVFT000000000		Bacteroidetes	Bacteroidia	Bacteroidales
Mgla_MAG_31-bin_4	2	2392139	42	105313	54.3951	Unknown	84.8921	0.719424	1.03599		o__Bacteroidales	75.88	0.38	0		SAMN14407254	JAAVFU000000000		Bacteroidetes	Bacteroidia	Bacteroidales
Mgla_MAG_26-bin_6	2	2189863	72	43090	46.4455	Unknown	82.7338	0	0.816234		o__Bacteroidales	72.83	0	0		SAMN14407255	JAAVFV000000000		Bacteroidetes	Bacteroidia	Bacteroidales
Mgla_MAG_21-bin_6	2	1616102	26	100101	45.1827	Unknown	82.7338	1.43885	1.59559		o__Bacteroidales	72.52	1.13	0		SAMN14407256	JAAVFW000000000		Bacteroidetes	Bacteroidia	Bacteroidales
Mgla_MAG_32-bin_16	2	1944334	30	120981	51.341	Unknown	49.6403	0.719424	1.07801		o__Bacteroidales	80.75	0.5	0		SAMN14407257	JAAVFX000000000		Bacteroidetes	Bacteroidia	Bacteroidales
Mgla_MAG_3-bin_1	3	1988164	75	39223	48.2923	Unknown	79.1367	0.719424	0.774463		o__Bacteroidales	81.37	3.96	69.23		SAMN14407258	JAAVFY000000000		Bacteroidetes	Bacteroidia	Bacteroidales
Mgla_MAG_36-bin_1	3	1932435	32	107554	43.2441	Unknown	77.6978	0.719424	0.545685		o__Bacteroidales	75.28	0.38	100		SAMN14407259	JAAVFZ000000000		Bacteroidetes	Bacteroidia	Bacteroidales
Mgla_MAG_33-bin_12	3	2300156	36	91932	44.2301	Unknown	74.8201	0.719424	1.33283		o__Bacteroidales	81.76	0.5	0		SAMN14407260	JAAVGA000000000		Bacteroidetes	Bacteroidia	Bacteroidales
Mgla_MAG_18-bin_9	3	1534867	43	49190	49.0682	Unknown	74.8201	2.15827	0.510984		o__Bacteroidales	64.67	2.26	85.71		SAMN14407261	JAAVGB000000000		Bacteroidetes	Bacteroidia	Bacteroidales
Mgla_MAG_22-bin_0	3	1443385	82	22649	50.5879	Unknown	74.1007	5.7554	1.89349		o__Bacteroidales	68.3	1.38	100		SAMN14407262	JAAVGC000000000		Bacteroidetes	Bacteroidia	Bacteroidales
Mgla_MAG_33-bin_13	3	2131489	35	98894	44.1611	Unknown	71.9424	0	1.45833		o__Bacteroidales	71.38	0.5	0		SAMN14407263	JAAVGD000000000		Bacteroidetes	Bacteroidia	Bacteroidales
Mgla_MAG_45-bin_12	3	1937481	72	42802	47.86	Unknown	71.9424	0.719424	0.923156		o__Bacteroidales	77.55	2.26	88.89		SAMN14407264	JAAVGE000000000		Bacteroidetes	Bacteroidia	Bacteroidales
Mgla_MAG_1-bin_22	3	2162389	70	41972	46.5432	Unknown	69.7842	0.719424	0.824109		o__Bacteroidales	73.02	1.79	85.71		SAMN14407265	JAAVGF000000000		Bacteroidetes	Bacteroidia	Bacteroidales
Mgla_MAG_43-bin_32	3	1558190	37	68009	48.7025	Unknown	69.0647	0.719424	0.845604		o__Bacteroidales	58.49	0	0		SAMN14407266	JAAVGG000000000		Bacteroidetes	Bacteroidia	Bacteroidales
Mgla_MAG_25-bin_34	3	1807699	37	92049	56.0126	Unknown	66.9065	1.43885	0.769101		o__Bacteroidales	70.88	1.23	85.71		SAMN14407267	JAAVGH000000000		Bacteroidetes	Bacteroidia	Bacteroidales
Mgla_MAG_21-bin_1	3	1257596	23	91865	46.1948	Unknown	65.4676	2.15827	1.19337		o__Bacteroidales	60.09	2.08	57.14		SAMN14407268	JAAVGI000000000		Bacteroidetes	Bacteroidia	Bacteroidales
Mgla_MAG_21-bin_9	3	1302215	21	85781	45.8908	Unknown	62.5899	1.43885	2.08383		o__Bacteroidales	59.81	0.75	0		SAMN14407269	JAAVGJ000000000		Bacteroidetes	Bacteroidia	Bacteroidales
Mgla_MAG_10-bin_23	3	1982417	49	51518	44.9833	Unknown	60.4317	0.719424	1.00704		o__Bacteroidales	61.57	0.75	50		SAMN14407270	JAAVGK000000000		Bacteroidetes	Bacteroidia	Bacteroidales
Mgla_MAG_43-bin_35	3	1392168	16	151062	55.3296	Unknown	59.7122	0	1.04379		o__Bacteroidales	57.92	0	0		SAMN14407271	JAAVGL000000000		Bacteroidetes	Bacteroidia	Bacteroidales
Mgla_MAG_7-bin_23	3	2146985	39	90972	44.5418	Unknown	57.554	1.43885	3.14985		o__Bacteroidales	63.84	0.75	50		SAMN14407272	JAAVGM000000000		Bacteroidetes	Bacteroidia	Bacteroidales
Mgla_MAG_41-bin_9	3	1610954	41	50230	51.5863	Unknown	56.8345	2.15827	1.14959		o__Bacteroidales	55.16	1.51	66.67		SAMN14407273	JAAVGN000000000		Bacteroidetes	Bacteroidia	Bacteroidales
Mgla_MAG_9-bin_14	3	1303741	67	25788	49.4499	Unknown	53.9568	0	0.863933		o__Bacteroidales	50.88	0.38	0		SAMN14407274	JAAVGO000000000		Bacteroidetes	Bacteroidia	Bacteroidales
Mgla_MAG_13-bin_6	3	1950626	47	68973	55.309	Unknown	53.9568	0.719424	0.68227		o__Bacteroidales	84.74	2.2	55.56		SAMN14407275	JAAVGP000000000		Bacteroidetes	Bacteroidia	Bacteroidales
Mgla_MAG_ref_121	3	1471961	150	10075	47.8878	Unknown	53.9568	0.719424	0.576401		o__Bacteroidales	61.33	1.64	66.67		SAMN14407276	JAAVGQ000000000		Bacteroidetes	Bacteroidia	Bacteroidales
Mgla_MAG_ref_267	3	1699668	43	93832	48.8629	Unknown	51.7986	1.43885	1.48197		o__Bacteroidales	50.25	8.3	100		SAMN14407277	JAAVGR000000000		Bacteroidetes	Bacteroidia	Bacteroidales
Mgla_MAG_32-bin_11	3	1304389	46	39871	50.2603	Unknown	51.0791	0.719424	1.30423		o__Bacteroidales	50.67	0.38	100		SAMN14407278	JAAVGS000000000		Bacteroidetes	Bacteroidia	Bacteroidales
Mgla_MAG_2-bin_29	3	1539393	44	57769	46.9346	Unknown	51.0791	1.43885	1.07031		o__Bacteroidales	56.48	0.38	0		SAMN14407279	JAAVGT000000000		Bacteroidetes	Bacteroidia	Bacteroidales
Mgla_MAG_6-bin_32	3	1930130	101	27687	54.9458	Unknown	49.6403	1.43885	0.585886		o__Bacteroidales	62.92	0.38	100		SAMN14407280	JAAVGU000000000		Bacteroidetes	Bacteroidia	Bacteroidales
Mgla_MAG_43-bin_27	3	1517049	48	59586	48.8697	Unknown	46.7626	2.15827	0.862914		o__Bacteroidales	53.11	1.51	100		SAMN14407281	JAAVGV000000000		Bacteroidetes	Bacteroidia	Bacteroidales
Mgla_MAG_0-bin_17	3	1365271	26	92723	43.7781	Unknown	43.8849	0	0.919913		o__Bacteroidales	58.87	0.94	0		SAMN14407282	JAAVGW000000000		Bacteroidetes	Bacteroidia	Bacteroidales
Mgla_MAG_6-bin_28	3	1357065	89	16757	50.2461	Unknown	43.8849	0.719424	0.579496		o__Bacteroidales	53.93	0.38	0		SAMN14407283	JAAVGX000000000		Bacteroidetes	Bacteroidia	Bacteroidales					c_000000002587 11460 11431..11460 adaptor:NGB01096.1
Mgla_MAG_31-bin_15	1	1940517	62	56461	37.6539	Helicobacter	98.5612	0	0.608392		o__Campylobacterales	99.47	0.07	0		SAMN14407284	JAAVGY000000000		Proteobacteria	Epsilonproteobacteria	Campylobacterales	Helicobacteraceae	Helicobacter
Mgla_MAG_ref_184	3	1281202	93	15838	51.1006	Helicobacter	56.8345	0.719424	0.872222		o__Campylobacterales	61.39	1.23	100		SAMN14407285	JAAVGZ000000000		Proteobacteria	Epsilonproteobacteria	Campylobacterales	Helicobacteraceae	Helicobacter
Mgla_MAG_ref_428	3	1158739	96	13648	51.0627	Helicobacter	56.1151	0.719424	0.782794		o__Campylobacterales	54.89	4.69	94.74		SAMN14407286	JAAVHA000000000		Proteobacteria	Epsilonproteobacteria	Campylobacterales	Helicobacteraceae	Helicobacter
Mgla_MAG_17-bin_11	1	2779293	137	26737	46.4325	Butyrivibrio	94.964	5.7554	0.326219		o__Clostridiales	92.62	2.87	14.29		SAMN14407287	JAAVHB000000000		Firmicutes	Clostridia	Clostridiales	Lachnospiraceae	Butyrivibrio
Mgla_MAG_ref_444	1	2966321	84	54401	59.0582	Oscillibacter	95.6835	2.15827	0.890484		o__Clostridiales	97.32	0.69	50		SAMN14407288	JAAVHC000000000		Firmicutes	Clostridia	Clostridiales	Oscillospiraceae	Oscillibacter
Mgla_MAG_5-bin_21	3	2875254	90	44029	57.0222	Oscillibacter	74.1007	0	0.918519		o__Clostridiales	87.74	2.35	50		SAMN14407289	JAAVHD000000000		Firmicutes	Clostridia	Clostridiales	Oscillospiraceae	Oscillibacter
Mgla_MAG_48-bin_0	3	3001286	76	61219	57.6921	Oscillibacter	65.4676	2.15827	1.34011		o__Clostridiales	77.56	2.01	0		SAMN14407290	JAAVHE000000000		Firmicutes	Clostridia	Clostridiales	Oscillospiraceae	Oscillibacter
Mgla_MAG_48-bin_59	3	2387530	104	33158	58.1056	Oscillibacter	64.0288	0.719424	1.13372		o__Clostridiales	82.65	0.89	50		SAMN14407291	JAAVHF000000000		Firmicutes	Clostridia	Clostridiales	Oscillospiraceae	Oscillibacter			c_000000035072 17180 1..33 adaptor:NGB01088.1
Mgla_MAG_39-bin_1	3	1707818	145	13826	59.8804	Oscillibacter	58.9928	4.31655	0.785526		o__Clostridiales	64.77	2.35	88.89		SAMN14407292	JAAVHG000000000		Firmicutes	Clostridia	Clostridiales	Oscillospiraceae	Oscillibacter			c_000000020609 5221 1..20 adaptor:NGB01083.1
Mgla_MAG_49-bin_0	3	2100716	73	36744	57.5058	Oscillibacter	47.482	0	0.760175		o__Clostridiales	54.31	0.67	0		SAMN14407293	JAAVHH000000000		Firmicutes	Clostridia	Clostridiales	Oscillospiraceae	Oscillibacter
Mgla_MAG_49-bin_14	1	3042825	107	41682	47.1965	Ruminococcus	99.2806	0.719424	0.393049		o__Clostridiales	96.31	0.67	0		SAMN14407294	JAAVHI000000000		Firmicutes	Clostridia	Clostridiales	Ruminococcaceae	Ruminococcus
Mgla_MAG_2-bin_19	1	2475453	76	57073	33.7108	Ruminococcus	97.8417	0.719424	0.459108		o__Clostridiales	98.43	0	0		SAMN14407295	JAAVHJ000000000		Firmicutes	Clostridia	Clostridiales	Ruminococcaceae	Ruminococcus
Mgla_MAG_17-bin_14	2	1771107	154	12697	39.2323	Ruminococcus	86.3309	1.43885	0.347871		o__Clostridiales	83.56	0.35	100		SAMN14407296	JAAVHK000000000		Firmicutes	Clostridia	Clostridiales	Ruminococcaceae	Ruminococcus			c_000000019007 6731 1..20 adaptor:NGB01096.1
Mgla_MAG_ref_172	2	2186369	151	17603	48.6138	Ruminococcus	86.3309	3.59712	0.573479		o__Clostridiales	81.1	1.34	20		SAMN14407297	JAAVHL000000000		Firmicutes	Clostridia	Clostridiales	Ruminococcaceae	Ruminococcus
Mgla_MAG_15-bin_0	3	2237833	175	14725	45.2378	Ruminococcus	79.1367	1.43885	0.636334		o__Clostridiales	70.64	1.01	75		SAMN14407298	JAAVHM000000000		Firmicutes	Clostridia	Clostridiales	Ruminococcaceae	Ruminococcus			c_000000016449 6423 6389..6423 adaptor:NGB01096.1
Mgla_MAG_6-bin_1	2	3102050	51	92960	57.6454	Subdoligranulum	82.7338	10.0719	1.1268		o__Clostridiales	89.12	3.06	84.62		SAMN14407299	JAAVHN000000000		Firmicutes	Clostridia	Clostridiales	Oscillospiraceae	Subdoligranulum
Mgla_MAG_ref_93	3	2466081	151	19463	57.6582	Subdoligranulum	52.518	2.8777	0.62507		o__Clostridiales	63.48	1.02	0		SAMN14407300	JAAVHO000000000		Firmicutes	Clostridia	Clostridiales	Oscillospiraceae	Subdoligranulum
Mgla_MAG_4-bin_14	1	2330828	29	302639	48.1791	Unknown	97.8417	0.719424	0.528345		o__Clostridiales	95.78	1.4	0		SAMN14407301	JAAVHP000000000		Firmicutes	Clostridia	Clostridiales
Mgla_MAG_0-bin_8	1	1684065	34	75310	42.7653	Unknown	96.4029	3.59712	0.621995		o__Clostridiales	90.94	0.67	0		SAMN14407302	JAAVHQ000000000		Firmicutes	Clostridia	Clostridiales
Mgla_MAG_39-bin_2	2	3442139	154	29072	34.9161	Unknown	92.0863	7.19424	0.525384		o__Clostridiales	90.37	2.8	100		SAMN14407303	JAAVHR000000000		Firmicutes	Clostridia	Clostridiales
Mgla_MAG_39-bin_5	2	1747707	35	81017	42.7582	Unknown	92.0863	8.63309	0.54842		o__Clostridiales	89.86	2.57	50		SAMN14407304	JAAVHS000000000		Firmicutes	Clostridia	Clostridiales
Mgla_MAG_5-bin_17	3	2514180	91	41796	58.2542	Unknown	79.8561	2.8777	0.674227		o__Clostridiales	81.41	2.01	50		SAMN14407305	JAAVHT000000000		Firmicutes	Clostridia	Clostridiales
Mgla_MAG_1-bin_12	3	1032148	50	25336	37.7571	Unknown	76.9784	0	0.572992		o__Clostridiales	61.19	0	0		SAMN14407306	JAAVHU000000000		Firmicutes	Clostridia	Clostridiales					c_000000012604 16309 16273..16309 adaptor:NGB01096.1
Mgla_MAG_34-bin_3	3	1861517	35	85046	59.4783	Unknown	72.6619	2.15827	0.639126		o__Clostridiales	67.04	2.35	50		SAMN14407307	JAAVHV000000000		Firmicutes	Clostridia	Clostridiales
Mgla_MAG_4-bin_16	3	1117909	94	14044	47.0616	Unknown	71.223	5.7554	0.698663		o__Clostridiales	60.14	1.84	77.78		SAMN14407308	JAAVHW000000000		Firmicutes	Clostridia	Clostridiales
Mgla_MAG_0-bin_14	3	2081870	46	68881	59.1414	Unknown	69.0647	1.43885	0.689265		o__Clostridiales	87.14	3.02	20		SAMN14407309	JAAVHX000000000		Firmicutes	Clostridia	Clostridiales
Mgla_MAG_3-bin_28	3	1591167	57	38816	59.9608	Unknown	51.0791	2.15827	0.814635		o__Clostridiales	58.14	1.34	33.33		SAMN14407310	JAAVHY000000000		Firmicutes	Clostridia	Clostridiales					c_000000134385 38816 1..34 adaptor:NGB01096.1
Mgla_MAG_3-bin_26	1	3599797	76	89779	36.1123	Unknown_Lachnospiraceae	100	2.8777	0.88816		o__Clostridiales	99.33	0.67	0		SAMN14407311	JAAVHZ000000000		Firmicutes	Clostridia	Clostridiales	Lachnospiraceae
Mgla_MAG_2-bin_10	1	2799836	61	68221	38.7891	Unknown_Lachnospiraceae	99.2806	4.31655	0.690217		o__Clostridiales	97.99	0	0		SAMN14407312	JAAVIA000000000		Firmicutes	Clostridia	Clostridiales	Lachnospiraceae
Mgla_MAG_13-bin_16	3	1373907	148	10801	41.2664	Unknown_Lachnospiraceae	38.1295	2.15827	0.326309		o__Clostridiales	50.2	0	0		SAMN14407313	JAAVIB000000000		Firmicutes	Clostridia	Clostridiales	Lachnospiraceae
Mgla_MAG_34-bin_10	1	2686352	33	153278	47.67	Unknown_Ruminococcaceae	99.2806	2.15827	0.68775		o__Clostridiales	97.99	1.34	0		SAMN14407314	JAAVIC000000000		Firmicutes	Clostridia	Clostridiales	Ruminococcaceae
Mgla_MAG_17-bin_5-ref_0	1	2756594	112	33516	51.1589	Unknown_Ruminococcaceae	97.8417	2.15827	0.335864		o__Clostridiales	96.64	2.01	40		SAMN14407315	JAAVID000000000		Firmicutes	Clostridia	Clostridiales	Ruminococcaceae				c_000000081675 19709 19686..19709 adaptor:NGB01096.1
Mgla_MAG_0-bin_16	2	2641822	164	19339	44.2979	Unknown_Ruminococcaceae	92.8058	0.719424	0.450506		o__Clostridiales	86.02	1.34	0		SAMN14407316	JAAVIE000000000		Firmicutes	Clostridia	Clostridiales	Ruminococcaceae				c_000000089391 7468 7437..7468 adaptor:NGB01083.1
Mgla_MAG_19-bin_22	2	2692528	100	37578	43.9828	Unknown_Ruminococcaceae	90.6475	0.719424	0.514758		o__Clostridiales	86.24	1.34	0		SAMN14407317	JAAVIF000000000		Firmicutes	Clostridia	Clostridiales	Ruminococcaceae
Mgla_MAG_6-bin_38	2	2367629	232	10959	44.4525	Unknown_Ruminococcaceae	81.295	0.719424	0.338298		o__Clostridiales	79.4	3.36	16.67		SAMN14407318	JAAVIG000000000		Firmicutes	Clostridia	Clostridiales	Ruminococcaceae
Mgla_MAG_36-bin_16	3	1862224	113	20859	43.7054	Unknown_Ruminococcaceae	67.6259	0	0.442568		o__Clostridiales	56.66	0.67	0		SAMN14407319	JAAVIH000000000		Firmicutes	Clostridia	Clostridiales	Ruminococcaceae
Mgla_MAG_37-bin_13	1	1810644	17	165677	37.772	Lactobacillus	97.8417	1.43885	0.944916		o__Lactobacillales	99.11	0.54	0		SAMN14407320	JAAVII000000000		Firmicutes	Bacilli	Lactobacillales	Lactobacillaceae	Lactobacillus
Mgla_MAG_43-bin_46	3	1584220	21	105829	38.6946	Lactobacillus	75.5396	1.43885	1.00959		o__Lactobacillales	64.92	3.14	100		SAMN14407321	JAAVIJ000000000		Firmicutes	Bacilli	Lactobacillales	Lactobacillaceae	Lactobacillus
Mgla_MAG_48-bin_32	3	1040488	4	599910	61.6588	Alistipes	47.482	0	1.52684		p__Bacteroidetes	61.7	0	0		SAMN14407322	JAAVIK000000000		Bacteroidetes	Bacteroidia	Bacteroidales	Rikenellaceae	Alistipes

## Sheet: SI_Table_4
Supplementary Table 4. List of reference genomes (from RefSeq Prokaryote assemblies, date accessed 2019-09-11) used to construct a phylogenomic assessment of diversity of bacterial MAGs identified in the bank vole Myodes glarelolus gut microbiota.
Source	Accession	Length	Date	Organism	Higher taxonomy
GCF_000009765.2_ASM976v2_genomic	NC_003155	9025608	26-NOV-2019	Streptomyces avermitilis MA-4680 = NBRC 14893	Actinobacteria;Streptomycetales;Streptomycetaceae
GCF_000014565.1_ASM1456v1_genomic	NC_008268	7804765	26-AUG-2019	Rhodococcus jostii RHA1	Actinobacteria;Corynebacteriales;Nocardiaceae
GCF_000017305.1_ASM1730v1_genomic	NC_009664	4761183	18-MAY-2017	Kineococcus radiotolerans SRS30216 = ATCC BAA-149	Actinobacteria;Kineosporiales;Kineosporiaceae
GCF_000010605.1_ASM1060v1_genomic	NC_010572	8545929	10-OCT-2019	Streptomyces griseus subsp. griseus NBRC 13350	Actinobacteria;Streptomycetales;Streptomycetaceae
GCF_000091305.1_ASM9130v1_genomic	NC_013929	10148695	26-AUG-2019	Streptomyces scabiei 87.22	Actinobacteria;Streptomycetales;Streptomycetaceae
GCF_000269985.1_ASM26998v1_genomic	NC_016109	8783278	26-AUG-2019	Kitasatospora setae KM-6054	Actinobacteria;Streptomycetales;Streptomycetaceae
GCF_000092385.1_ASM9238v1_genomic	NC_016582	11936683	26-AUG-2019	Streptomyces bingchenggensis BCW-1	Actinobacteria;Streptomycetales;Streptomycetaceae
GCF_000240165.1_ASM24016v1_genomic	NC_017586	6282967	2018-11-23	Streptomyces cattleya NRRL 8057 = DSM 46488	Actinobacteria;Streptomycetales;Streptomycetaceae
GCF_000444875.1_ASM44487v1_genomic	NC_021985	8272925	27-AUG-2019	Streptomyces collinus Tu 365	Actinobacteria;Streptomycetales;Streptomycetaceae
GCF_000761215.1_ASM76121v1_genomic	NZ_CP009438	7453200	11-APR-2018	Streptomyces glaucescens	Actinobacteria;Streptomycetales;Streptomycetaceae
GCF_000830005.1_ASM83000v1_genomic	NZ_CP010407	8867142	2019-11-21	Streptomyces vietnamensis	Actinobacteria;Streptomycetales;Streptomycetaceae
GCF_000827005.1_ASM82700v1_genomic	NZ_CP010519	8384669	01-APR-2018	Streptomyces albus	Actinobacteria;Streptomycetales;Streptomycetaceae
GCF_001190945.1_ASM119094v1_genomic	NZ_CP011112	5420910	16-APR-2017	Luteipulveratus mongoliensis	Actinobacteria;Micrococcales;Dermacoccaceae
GCF_001278075.1_ASM127807v1_genomic	NZ_CP011340	8532592	02-APR-2018	Streptomyces pristinaespiralis	Actinobacteria;Streptomycetales;Streptomycetaceae
GCF_001704275.1_ASM170427v1_genomic	NZ_CP011533	9815884	11-APR-2018	Streptomyces noursei ATCC 11455	Actinobacteria;Streptomycetales;Streptomycetaceae
GCF_001443625.1_ASM144362v1_genomic	NZ_CP013129	9054831	03-APR-2018	Streptomyces venezuelae	Actinobacteria;Streptomycetales;Streptomycetaceae
GCF_001975025.1_ASM197502v1_genomic	NZ_CP015588	8625867	26-NOV-2018	Streptomyces alfalfae	Actinobacteria;Streptomycetales;Streptomycetaceae
GCF_001542625.1_ASM154262v2_genomic	NZ_CP016279	10764674	11-APR-2018	Streptomyces griseochromogenes	Actinobacteria;Streptomycetales;Streptomycetaceae
GCF_001685355.1_ASM168535v1_genomic	NZ_CP016438	10319054	11-APR-2018	Streptomyces lincolnensis	Actinobacteria;Streptomycetales;Streptomycetaceae
GCF_001693675.1_ASM169367v1_genomic	NZ_CP016559	6883702	09-FEB-2019	Streptomyces clavuligerus	Actinobacteria;Streptomycetales;Streptomycetaceae
GCF_001729485.1_ASM172948v1_genomic	NZ_CP017157	8201357	10-NOV-2018	Streptomyces lydicus	Actinobacteria;Streptomycetales;Streptomycetaceae
GCF_001735805.1_ASM173580v1_genomic	NZ_CP017248	9698948	11-APR-2018	Streptomyces puniciscabiei	Actinobacteria;Streptomycetales;Streptomycetaceae
GCF_002009175.1_ASM200917v1_genomic	NZ_CP018047	7990492	11-APR-2018	Streptomyces niveus	Actinobacteria;Streptomycetales;Streptomycetaceae
GCF_001983975.1_ASM198397v1_genomic	NZ_CP019458	10029028	29-AUG-2019	Streptomyces autolyticus	Actinobacteria;Streptomycetales;Streptomycetaceae
GCF_002082605.1_ASM208260v1_genomic	NZ_CP020567	6824334	11-APR-2018	Kitasatospora aureofaciens	Actinobacteria;Streptomycetales;Streptomycetaceae
GCF_000802245.2_ASM80224v2_genomic	NZ_CP021080	7346075	11-APR-2018	Streptomyces pluripotens	Actinobacteria;Streptomycetales;Streptomycetaceae
GCF_002192455.1_ASM219245v1_genomic	NZ_CP021744	8144417	11-APR-2018	Streptomyces albireticuli	Actinobacteria;Streptomycetales;Streptomycetaceae
GCF_002189675.2_ASM218967v2_genomic	NZ_CP021748	9622415	12-APR-2018	Streptomyces alboflavus	Actinobacteria;Streptomycetales;Streptomycetaceae
GCF_001013905.1_sleC34_genomic	NZ_LN831790	7903895	26-FEB-2018	Streptomyces leeuwenhoekii	Actinobacteria;Streptomycetales;Streptomycetaceae
GCF_900070355.1_S2_rcS3_S1_rcS3_genomic	NZ_LN849456	2958880	17-APR-2017	Devriesea agamarum	Actinobacteria;Micrococcales;Dermabacteraceae
GCF_900078775.1_ASM90007877v1_genomic	NZ_LT549889	6038730	31-MAY-2017	Mycolicibacterium aurum	Actinobacteria;Corynebacteriales;Mycobacteriaceae
GCF_900169485.1_PRJEB19959_genomic	NZ_LT821227	1447956	2017-11-18	Phoenicibacter congonensis	Actinobacteria;Coriobacteriia;Eggerthellales
GCF_900170005.1_PRJEB19975_genomic	NZ_LT827128	3948172	2017-11-24	Gordonibacter massiliensis	Actinobacteria;Coriobacteriia;Eggerthellales
GCF_900169085.1_SWA-2_genomic	NZ_LT821323	1075789	26-OCT-2017	Chlamydia suis	Chlamydiae;Chlamydiales;Chlamydiaceae
GCF_900079115.1_SSOP1_genomic	NZ_LT549890	3034024	05-APR-2017	Saccharolobus solfataricus	Crenarchaeota;Thermoprotei;Sulfolobales
GCF_002142495.1_ASM214249v1_genomic	NZ_AP014642	6176365	29-AUG-2019	Leptolyngbya boryana dg5	Cyanobacteria;Synechococcales;Leptolyngbyaceae
GCF_002075285.3_ASM207528v3_genomic	NZ_CP021983	5577845	30-AUG-2019	Halomicronema hongdechloris C2206	Cyanobacteria;Synechococcales;Prochlorotrichaceae
GCF_000829235.1_ASM82923v1_genomic	NZ_AP012549	2794318	27-AUG-2019	cyanobacterium endosymbiont of Epithemia turgida isolate EtSB Lake	Cyanobacteria
GCF_000018365.1_ASM1836v1_genomic	NC_011529	1847607	25-AUG-2019	Thermococcus onnurineus NA1	Euryarchaeota;Thermococci;Thermococcales
GCF_900120165.1_PRJEB15652_genomic	NZ_LT635475	1741785	14-APR-2017	Ezakiella massiliensis	Firmicutes;Tissierellia;Ezakiella
GCF_900120345.1_PRJEB18024_genomic	NZ_LT635479	3500754	16-APR-2017	Lachnoclostridium phocaeense	Firmicutes;Clostridia;Clostridiales
GCF_900120375.1_PRJEB18029_genomic	NZ_LT635480	1864878	14-APR-2017	Ndongobacter massiliensis	Firmicutes;Ndongobacter;
GCF_900128415.1_PRJEB15655_genomic	NZ_LT635772	2080215	14-APR-2017	Anaerococcus mediterraneensis	Firmicutes;Tissierellia;Tissierellales
GCF_900155415.1_PRJEB13909b_genomic	NZ_LT700187	2560186	2017-11-18	Christensenella massiliensis	Firmicutes;Clostridia;Clostridiales
GCF_900155405.1_PRJEB18760_genomic	NZ_LT700188	1360589	11-OCT-2018	Negativicoccus massiliensis	Firmicutes;Negativicutes;Veillonellales
GCF_000063545.1_ASM6354v1_genomic	NC_009488	2127051	2017-11-30	Orientia tsutsugamushi str. Boryong	Proteobacteria;Alphaproteobacteria;Rickettsiales
GCF_000014345.1_ASM1434v1_genomic	NC_009879	1159772	06-APR-2017	Rickettsia canadensis str. McKiel	Proteobacteria;Alphaproteobacteria;Rickettsiales
GCF_000018205.1_ASM1820v1_genomic	NC_009881	1231060	19-JUN-2017	Rickettsia akari str. Hartford	Proteobacteria;Alphaproteobacteria;Rickettsiales
GCF_000210915.2_ASM21091v2_genomic	NC_016620	3435933	17-APR-2017	Halobacteriovorax marinus SJ	Proteobacteria;Oligoflexia;Bacteriovoracales
GCF_000737325.1_ASM73732v2_genomic	NZ_CP011125	10327335	16-APR-2017	Sandaracinus amylolyticus	Proteobacteria;Deltaproteobacteria;Myxococcales
GCF_001027285.1_ASM102728v1_genomic	NZ_CP011509	12489432	10-APR-2017	Archangium gephyra	Proteobacteria;Deltaproteobacteria;Myxococcales
GCF_001028705.1_ASM102870v1_genomic	NZ_CP011770	3543806	04-APR-2018	Croceicoccus naphthovorans	Proteobacteria;Alphaproteobacteria;Sphingomonadales
GCF_001411495.1_ASM141149v1_genomic	NZ_CP012981	3791734	02-DEC-2019	Burkholderia cepacia ATCC 25416	Proteobacteria;Betaproteobacteria;Burkholderiales
GCF_000723165.1_JAG1_genomic	NZ_HG322949	5949001	27-AUG-2019	Janthinobacterium agaricidamnosum NBRC 102515 = DSM 9628	Proteobacteria;Betaproteobacteria;Burkholderiales
GCF_900128595.1_BCipseudotaxifoliae_v1.0_genomic	NZ_LT635893	446627	18-NOV-2019	Buchnera aphidicola (Cinara pseudotaxifoliae)	Proteobacteria;Gammaproteobacteria;Enterobacterales
GCF_900128725.1_BCifornacula_v1.0_genomic	NZ_LT667500	447673	19-NOV-2019	Buchnera aphidicola	Proteobacteria;Gammaproteobacteria;Enterobacterales
GCF_900128735.1_BCiconfinis_v1.0_genomic	NZ_LT667503	443747	18-NOV-2019	Buchnera aphidicola (Cinara confinis)	Proteobacteria;Gammaproteobacteria;Enterobacterales
GCF_000012085.2_ASM1208v2_genomic	NC_008710	917330	21-SEP-2019	Borrelia turicatae 91E135	Spirochaetes;Spirochaetales;Borreliaceae
GCF_000019685.1_ASM1968v1_genomic	NC_011229	931674	25-AUG-2019	Borrelia duttonii Ly	Spirochaetes;Spirochaetales;Borreliaceae
GCF_000222305.1_ASM22230v1_genomic	NC_015921	900755	26-AUG-2019	Borreliella bissettii DN127	Spirochaetes;Spirochaetales;Borreliaceae
GCF_000304735.1_ASM30473v1_genomic	NC_018887	905471	2017-11-30	Borreliella afzelii HLJ01	Spirochaetes;Spirochaetales;Borreliaceae
GCF_000445425.4_ASM44542v4_genomic	NC_022079	907293	28-AUG-2019	Borrelia miyamotoi LB-2001	Spirochaetes;Spirochaetales;Borreliaceae
GCF_000739475.1_ASM73947v1_genomic	NZ_CP009117	912160	27-AUG-2019	Borreliella valaisiana Tom4006	Spirochaetes;Spirochaetales;Borreliaceae
GCF_001936255.1_ASM193625v1_genomic	NZ_CP013704	906833	17-APR-2017	Borrelia anserina Es	Spirochaetes;Spirochaetales;Borreliaceae
GCF_001660005.1_ASM166000v1_genomic	NZ_CP014349	922500	19-OCT-2019	Borrelia hermsii HS1	Spirochaetes;Spirochaetales;Borreliaceae
GCF_001945665.1_ASM194566v1_genomic	NZ_CP015780	904387	28-AUG-2019	Borrelia mayonii	Spirochaetes;Spirochaetales;Borreliaceae
GCF_001922545.1_ASM192254v1_genomic	NZ_CP018744	905638	19-JUN-2017	Borreliella garinii	Spirochaetes;Spirochaetales;Borreliaceae
GCF_000953475.1_MfumSolVChr1_genomic	NZ_LM997411	2476671	2017-11-15	Methylacidiphilum fumariolicum SolV	Verrucomicrobia;Methylacidiphilae;Methylacidiphilales
GCF_000022565.1_ASM2256v1_genomic	NC_012483	4127356	25-AUG-2019	Acidobacterium capsulatum ATCC 51196	Acidobacteria;Acidobacteriales;Acidobacteriaceae
GCF_000179915.2_ASM17991v2_genomic	NC_014963	5095226	26-AUG-2019	Terriglobus saanensis SP1PR4	Acidobacteria;Acidobacteriales;Acidobacteriaceae
GCF_000178975.2_ASM17897v2_genomic	NC_015064	4309153	18-MAY-2017	Granulicella tundricola MP5ACTX9	Acidobacteria;Acidobacteriales;Acidobacteriaceae
GCF_000226295.1_ASM22629v1_genomic	NC_016024	2683362	26-AUG-2019	Chloracidobacterium thermophilum B	Acidobacteria;Blastocatellia;Chloracidobacterium
GCF_000178955.2_ASM17895v2_genomic	NC_016631	6237577	25-SEP-2019	Granulicella mallensis MP5ACTX8	Acidobacteria;Acidobacteriales;Acidobacteriaceae
GCF_000265425.1_ASM26542v1_genomic	NC_018014	5227858	19-MAY-2017	Terriglobus roseus DSM 18391	Acidobacteria;Acidobacteriales;Acidobacteriaceae
GCF_000007865.1_ASM786v1_genomic	NC_002944	4829781	19-MAY-2017	Mycobacterium avium subsp. paratuberculosis K-10	Actinobacteria;Corynebacteriales;Mycobacteriaceae
GCF_000011305.1_ASM1130v1_genomic	NC_004369	3147090	31-JUL-2019	Corynebacterium efficiens YS-314	Actinobacteria;Corynebacteriales;Corynebacteriaceae
GCF_000007485.1_ASM748v1_genomic	NC_004572	927303	28-NOV-2019	Tropheryma whipplei str. Twist	Actinobacteria;Micrococcales;Tropheryma
GCF_000008345.1_ASM834v1_genomic	NC_006085	2560265	2017-11-29	Cutibacterium acnes KPA171202	Actinobacteria;Propionibacteriales;Propionibacteriaceae
GCF_000006605.1_ASM660v1_genomic	NC_007164	2462499	11-SEP-2019	Corynebacterium jeikeium K411	Actinobacteria;Corynebacteriales;Corynebacteriaceae
GCF_000012405.1_ASM1240v1_genomic	NC_007333	3642249	06-APR-2017	Thermobifida fusca YX	Actinobacteria;Streptosporangiales;Nocardiopsaceae
GCF_000013345.1_ASM1334v1_genomic	NC_007777	5433628	25-AUG-2019	Frankia casuarinae	Actinobacteria;Frankiales;Frankiaceae
GCF_000014185.1_ASM1418v1_genomic	NC_008148	3225748	17-APR-2017	Rubrobacter xylanophilus DSM 9941	Actinobacteria;Rubrobacteria;Rubrobacterales
GCF_000058485.1_ASM5848v1_genomic	NC_008278	7497934	18-MAY-2017	Frankia alni ACN14a	Actinobacteria;Frankiales;Frankiaceae
GCF_000015025.1_ASM1502v1_genomic	NC_008578	2443540	25-AUG-2019	Acidothermus cellulolyticus 11B	Actinobacteria;Acidothermales;Acidothermaceae
GCF_000010425.1_ASM1042v1_genomic	NC_008618	2089645	01-AUG-2019	Bifidobacterium adolescentis ATCC 15703	Actinobacteria;Bifidobacteriales;Bifidobacteriaceae
GCF_000014925.1_ASM1492v1_genomic	NC_008711	4597686	25-AUG-2019	Paenarthrobacter aurescens TC1	Actinobacteria;Micrococcales;Micrococcaceae
GCF_000015305.1_ASM1530v1_genomic	NC_008726	6491865	19-MAY-2017	Mycolicibacterium vanbaalenii PYR-1	Actinobacteria;Corynebacteriales;Mycobacteriaceae
GCF_000062885.1_ASM6288v1_genomic	NC_009142	8212805	19-MAY-2017	Saccharopolyspora erythraea NRRL 2338	Actinobacteria;Pseudonocardiales;Pseudonocardiaceae
GCF_000016425.1_ASM1642v1_genomic	NC_009380	5183331	25-AUG-2019	Salinispora tropica CNB-440	Actinobacteria;Micromonosporales;Micromonosporaceae
GCF_000018265.1_ASM1826v1_genomic	NC_009953	5786361	19-MAY-2017	Salinispora arenicola CNS-205	Actinobacteria;Micromonosporales;Micromonosporaceae
GCF_000018885.1_ASM1888v1_genomic	NC_010168	3155250	28-NOV-2019	Renibacterium salmoninarum ATCC 33209	Actinobacteria;Micrococcales;Micrococcaceae
GCF_000069225.1_ASM6922v1_genomic	NC_010407	3258645	26-AUG-2019	Clavibacter michiganensis subsp. sepedonicus	Actinobacteria;Micrococcales;Microbacteriaceae
GCF_000069945.1_ASM6994v1_genomic	NC_010545	2369219	26-AUG-2019	Corynebacterium urealyticum DSM 7109	Actinobacteria;Corynebacteriales;Corynebacteriaceae
GCF_000010285.1_ASM1028v1_genomic	NC_010617	2697540	25-AUG-2019	Kocuria rhizophila DC2201	Actinobacteria;Micrococcales;Micrococcaceae
GCF_000022025.1_ASM2202v1_genomic	NC_011886	4395537	28-AUG-2017	Pseudarthrobacter chlorophenolicus A6	Actinobacteria;Micrococcales;Micrococcaceae
GCF_000022905.1_ASM2290v1_genomic	NC_012590	2790189	10-APR-2017	Corynebacterium aurimucosum ATCC 700975	Actinobacteria;Corynebacteriales;Corynebacteriaceae
GCF_000023105.1_ASM2310v1_genomic	NC_012669	4669183	26-AUG-2019	Beutenbergia cavernae DSM 12333	Actinobacteria;Micrococcales;Beutenbergiaceae
GCF_000023145.1_ASM2314v1_genomic	NC_012704	2446804	25-AUG-2019	Corynebacterium kroppenstedtii DSM 44385	Actinobacteria;Corynebacteriales;Corynebacteriaceae
GCF_000023205.1_ASM2320v1_genomic	NC_012803	2501097	28-NOV-2019	Micrococcus luteus NCTC 2665	Actinobacteria;Micrococcales;Micrococcaceae
GCF_000023245.1_ASM2324v1_genomic	NC_013093	8248144	26-AUG-2019	Actinosynnema mirum DSM 43827	Actinobacteria;Pseudonocardiales;Pseudonocardiaceae
GCF_000023265.1_ASM2326v1_genomic	NC_013124	2158157	25-AUG-2019	Acidimicrobium ferrooxidans DSM 10331	Actinobacteria;Acidimicrobiia;Acidimicrobiales
GCF_000024025.1_ASM2402v1_genomic	NC_013131	10467782	25-SEP-2019	Catenulispora acidiphila DSM 44928	Actinobacteria;Catenulisporales;Catenulisporaceae
GCF_000023865.1_ASM2386v1_genomic	NC_013159	4308349	25-AUG-2019	Saccharomonospora viridis DSM 43017	Actinobacteria;Pseudonocardiales;Pseudonocardiaceae
GCF_000023885.1_ASM2388v1_genomic	NC_013165	3165038	25-AUG-2019	Slackia heliotrinireducens DSM 20476	Actinobacteria;Coriobacteriia;Eggerthellales
GCF_000023925.1_ASM2392v1_genomic	NC_013169	2785024	25-AUG-2019	Kytococcus sedentarius DSM 20547	Actinobacteria;Micrococcales;Dermacoccaceae
GCF_000023845.1_ASM2384v1_genomic	NC_013170	1617804	25-AUG-2019	Cryptobacterium curtum DSM 15641	Actinobacteria;Coriobacteriia;Eggerthellales
GCF_000024065.1_ASM2406v1_genomic	NC_013174	2749646	25-AUG-2019	Jonesia denitrificans DSM 20603	Actinobacteria;Micrococcales;Jonesiaceae
GCF_000024225.1_ASM2422v1_genomic	NC_013203	1543805	25-AUG-2019	Atopobium parvulum DSM 20469	Actinobacteria;Coriobacteriia;Coriobacteriales
GCF_000024265.1_ASM2426v1_genomic	NC_013204	3632260	25-AUG-2019	Eggerthella lenta DSM 2243	Actinobacteria;Coriobacteriia;Eggerthellales
GCF_000024365.1_ASM2436v1_genomic	NC_013235	6060298	26-AUG-2019	Nakamurella multipartita DSM 44233	Actinobacteria;Nakamurellales;Nakamurellaceae
GCF_000024785.1_ASM2478v1_genomic	NC_013441	5208602	26-AUG-2019	Gordonia bronchialis DSM 43247	Actinobacteria;Corynebacteriales;Gordoniaceae
GCF_000024385.1_ASM2438v1_genomic	NC_013510	5639016	26-AUG-2019	Thermomonospora curvata DSM 43183	Actinobacteria;Streptosporangiales;Thermomonosporaceae
GCF_000024925.1_ASM2492v1_genomic	NC_013521	4253413	26-AUG-2019	Sanguibacter keddieii DSM 10542	Actinobacteria;Micrococcales;Sanguibacteraceae
GCF_000024965.1_ASM2496v1_genomic	NC_013530	3742776	25-AUG-2019	Xylanimonas cellulosilytica DSM 15894	Actinobacteria;Micrococcales;Promicromonosporaceae
GCF_000024865.1_ASM2486v1_genomic	NC_013595	10341314	26-AUG-2019	Streptosporangium roseum DSM 43021	Actinobacteria;Streptosporangiales;Streptosporangiaceae
GCF_000011025.1_ASM1102v1_genomic	NC_013715	2264603	28-NOV-2019	Rothia mucilaginosa DY-18	Actinobacteria;Micrococcales;Micrococcaceae
GCF_000025205.1_ASM2520v1_genomic	NC_013721	1617545	28-NOV-2019	Gardnerella vaginalis 409-05	Actinobacteria;Bifidobacteriales;Bifidobacteriaceae
GCF_000024345.1_ASM2434v1_genomic	NC_013729	7579488	26-AUG-2019	Kribbella flavida DSM 17836	Actinobacteria;Propionibacteriales;Nocardioidaceae
GCF_000025265.1_ASM2526v1_genomic	NC_013739	6359369	25-SEP-2019	Conexibacter woesei DSM 14684	Actinobacteria;Thermoleophilia;Solirubrobacterales
GCF_000025345.1_ASM2534v1_genomic	NC_013757	5322497	18-MAY-2017	Geodermatophilus obscurus DSM 43160	Actinobacteria;Geodermatophilales;Geodermatophilaceae
GCF_000024545.1_ASM2454v1_genomic	NC_013947	6841557	26-AUG-2019	Stackebrandtia nassauensis DSM 44728	Actinobacteria;Glycomycetales;Glycomycetaceae
GCF_000092865.1_ASM9286v1_genomic	NC_014151	4123179	26-AUG-2019	Cellulomonas flavigena DSM 20109	Actinobacteria;Micrococcales;Cellulomonadaceae
GCF_000092225.1_ASM9222v1_genomic	NC_014158	4379918	26-AUG-2019	Tsukamurella paurometabola DSM 20162	Actinobacteria;Corynebacteriales;Tsukamurellaceae
GCF_000092645.1_ASM9264v1_genomic	NC_014165	4189976	26-AUG-2019	Thermobispora bispora DSM 43833	Actinobacteria;Actinobacteriaincertaesedis;Thermobispora.
GCF_000092825.1_ASM9282v1_genomic	NC_014168	3157527	26-AUG-2019	Segniliparus rotundus DSM 44985	Actinobacteria;Corynebacteriales;Segniliparaceae
GCF_000092985.1_ASM9298v1_genomic	NC_014210	5767958	26-AUG-2019	Nocardiopsis dassonvillei subsp. dassonvillei DSM 43111	Actinobacteria;Streptosporangiales;Nocardiopsaceae
GCF_000092365.1_ASM9236v1_genomic	NC_014218	1986154	25-AUG-2019	Arcanobacterium haemolyticum DSM 20595	Actinobacteria;Actinomycetales;Actinomycetaceae
GCF_000196535.1_ASM19653v1_genomic	NC_014246	2146480	25-NOV-2019	Mobiluncus curtisii ATCC 43063	Actinobacteria;Actinomycetales;Actinomycetaceae
GCF_000143845.1_ASM14384v1_genomic	NC_014363	2051896	25-AUG-2019	Olsenella uli DSM 7084	Actinobacteria;Coriobacteriia;Coriobacteriales
GCF_000145235.1_ASM14523v1_genomic	NC_014391	7025559	19-MAY-2017	Micromonospora aurantiaca ATCC 27029	Actinobacteria;Micromonosporales;Micromonosporaceae
GCF_000197735.1_ASM19773v1_genomic	NC_014550	3859257	07-APR-2017	Glutamicibacter arilaitensis Re117	Actinobacteria;Micrococcales;Micrococcaceae
GCF_000164695.2_ASM16469v2_genomic	NC_014643	2506025	28-NOV-2019	Rothia dentocariosa ATCC 17931	Actinobacteria;Micrococcales;Micrococcaceae
GCF_000196695.1_ASM19669v1_genomic	NC_014659	5043170	19-MAY-2017	Rhodococcus hoagii 103S	Actinobacteria;Corynebacteriales;Nocardiaceae
GCF_000166135.1_ASM16613v1_genomic	NC_014666	8815781	03-SEP-2017	Frankia inefficax	Actinobacteria;Frankiales;Frankiaceae
GCF_000184435.1_ASM18443v1_genomic	NC_014814	5547747	19-MAY-2017	Mycolicibacterium gilvum Spyr1	Actinobacteria;Corynebacteriales;Mycobacteriaceae
GCF_000184685.1_ASM18468v1_genomic	NC_014830	4024382	26-AUG-2019	Intrasporangium calvum DSM 43043	Actinobacteria;Micrococcales;Intrasporangiaceae
GCF_000202635.1_ASM20263v1_genomic	NC_015125	3982034	26-AUG-2019	Microbacterium testaceum StLB037	Actinobacteria;Micrococcales;Microbacteriaceae
GCF_000189535.1_ASM18953v1_genomic	NC_015145	4250414	26-AUG-2019	Pseudarthrobacter phenanthrenivorans Sphe3	Actinobacteria;Micrococcales;Micrococcaceae
GCF_000196675.1_ASM19667v1_genomic	NC_015312	7096571	26-AUG-2019	Pseudonocardia dioxanivorans CB1190	Actinobacteria;Pseudonocardiales;Pseudonocardiaceae
GCF_000195315.1_ASM19531v1_genomic	NC_015389	2115681	17-APR-2017	Coriobacterium glomerans PW2	Actinobacteria;Coriobacteriia;Coriobacteriales
GCF_000204155.1_ASM20415v1_genomic	NC_015434	6673976	26-AUG-2019	Verrucosispora maris AB-18-032	Actinobacteria;Micromonosporales;Micromonosporaceae
GCF_000212695.1_ASM21269v1_genomic	NC_015514	4266344	18-MAY-2017	Cellulomonas fimi ATCC 484	Actinobacteria;Micrococcales;Cellulomonadaceae
GCF_000214175.1_ASM21417v1_genomic	NC_015564	4738809	26-AUG-2019	Hoyosella subflava DQS3-9A1	Actinobacteria;Corynebacteriales;Mycobacteriaceae
GCF_000214155.1_ASM21415v1_genomic	NC_015576	4643668	18-MAY-2017	Mycolicibacter sinensis	Actinobacteria;Corynebacteriales;Mycobacteriaceae
GCF_000215105.1_ASM21510v1_genomic	NC_015588	3307740	31-JUL-2019	Isoptericola variabilis 225	Actinobacteria;Micrococcales;Promicromonosporaceae
GCF_000270245.1_ASM27024v1_genomic	NC_015635	5683123	17-APR-2017	Microlunatus phosphovorus NM-1	Actinobacteria;Propionibacteriales;Propionibacteriaceae
GCF_000177615.2_ASM17761v2_genomic	NC_015656	5323186	18-MAY-2017	Frankia symbiont of Datisca glomerata	Actinobacteria;Frankiales;Frankiaceae
GCF_000218545.1_ASM21854v1_genomic	NC_015671	3526441	25-SEP-2019	Cellulomonas gilvus ATCC 13127	Actinobacteria;Micrococcales;Cellulomonadaceae
GCF_000177535.2_ASM17753v2_genomic	NC_015673	2601311	26-AUG-2019	Corynebacterium resistens DSM 45100	Actinobacteria;Corynebacteriales;Corynebacteriaceae
GCF_000179395.2_ASM17939v2_genomic	NC_015859	3433007	26-AUG-2019	Corynebacterium variabile DSM 44702	Actinobacteria;Corynebacteriales;Corynebacteriaceae
GCF_000230895.2_ASM23089v3_genomic	NC_016604	6415739	18-MAY-2017	Mycolicibacterium rhodesiae NBB3	Actinobacteria;Corynebacteriales;Mycobacteriaceae
GCF_000284035.1_ASM28403v1_genomic	NC_016887	6194645	26-AUG-2019	Nocardia cyriacigeorgica GUH-2	Actinobacteria;Corynebacteriales;Nocardiaceae
GCF_000247715.1_ASM24771v1_genomic	NC_016906	5669805	26-AUG-2019	Gordonia polyisoprenivorans VH2	Actinobacteria;Corynebacteriales;Gordoniaceae
GCF_000284015.1_ASM28401v1_genomic	NC_016943	4875340	18-MAY-2017	Blastococcus saxobsidens DD2	Actinobacteria;Geodermatophilales;Geodermatophilaceae
GCF_000277125.1_ASM27712v1_genomic	NC_016946	5402402	26-AUG-2019	Mycobacterium intracellulare ATCC 13950	Actinobacteria;Corynebacteriales;Mycobacteriaceae
GCF_000284295.1_ASM28429v1_genomic	NC_017093	8773466	17-APR-2017	Actinoplanes missouriensis 431	Actinobacteria;Micromonosporales;Micromonosporaceae
GCF_000144675.1_ASM14467v1_genomic	NC_017301	2328208	25-AUG-2019	Corynebacterium pseudotuberculosis C231	Actinobacteria;Corynebacteriales;Corynebacteriaceae
GCF_000306785.1_ASM30678v1_genomic	NC_017955	5575517	19-MAY-2017	Modestobacter marinus	Actinobacteria;Geodermatophilales;Geodermatophilaceae
GCF_000266905.1_ASM26690v1_genomic	NC_018027	5583723	19-MAY-2017	Mycolicibacterium chubuense NBB4	Actinobacteria;Corynebacteriales;Mycobacteriaceae
GCF_000277715.1_ASM27771v1_genomic	NC_018142	3449360	04-SEP-2017	Pseudopropionibacterium propionicum F0230a	Actinobacteria;Propionibacteriales;Propionibacteriaceae
GCF_000294515.1_ASM29451v1_genomic	NC_018524	5848211	26-AUG-2019	Nocardiopsis alba ATCC BAA-2165	Actinobacteria;Streptosporangiales;Nocardiopsaceae
GCF_000250675.2_ASM25067v3_genomic	NC_018681	9436348	26-AUG-2019	Nocardia brasiliensis ATCC 700358	Actinobacteria;Corynebacteriales;Nocardiaceae
GCF_000304215.1_ASM30421v1_genomic	NC_018720	2167304	26-AUG-2019	Bifidobacterium asteroides PRL2011	Actinobacteria;Bifidobacteriales;Bifidobacteriaceae
GCF_000328705.1_ASM32870v1_genomic	NC_019673	9360653	27-AUG-2019	Saccharothrix espanaensis DSM 44229	Actinobacteria;Pseudonocardiales;Pseudonocardiaceae
GCF_000341345.1_ASM34134v1_genomic	NC_020302	3135752	25-NOV-2019	Corynebacterium halotolerans YIM 70093 = DSM 44683	Actinobacteria;Corynebacteriales;Corynebacteriaceae
GCF_000344785.1_ASM34478v1_genomic	NC_020506	2839551	08-APR-2017	Corynebacterium callunae DSM 20147	Actinobacteria;Corynebacteriales;Corynebacteriaceae
GCF_000347695.1_ASM34769v1_genomic	NC_020546	2291643	26-AUG-2019	Bifidobacterium thermophilum RBL67	Actinobacteria;Bifidobacteriales;Bifidobacteriaceae
GCF_000367205.1_ASM36720v1_genomic	NC_021064	2526138	26-AUG-2019	Cutibacterium avidum 44067	Actinobacteria;Propionibacteriales;Propionibacteriaceae
GCF_000418365.1_ASM41836v1_genomic	NC_021663	2751233	17-APR-2017	Corynebacterium terpenotabidum Y-11	Actinobacteria;Corynebacteriales;Corynebacteriaceae
GCF_000442645.1_ASM44264v1_genomic	NC_021915	2787574	17-APR-2017	Corynebacterium maris DSM 45190	Actinobacteria;Corynebacteriales;Corynebacteriaceae
GCF_000454045.1_ASM45404v1_genomic	NC_022115	6281198	27-AUG-2019	Rhodococcus erythropolis CCM2595	Actinobacteria;Corynebacteriales;Nocardiaceae
GCF_000590555.1_ASM59055v1_genomic	NC_022198	2031902	27-AUG-2019	Corynebacterium argentoratense DSM 44202	Actinobacteria;Corynebacteriales;Corynebacteriaceae
GCF_000470775.1_ASM47077v1_genomic	NC_022438	2686418	27-AUG-2019	Leifsonia xyli subsp. cynodontis DSM 46306	Actinobacteria;Micrococcales;Microbacteriaceae
GCF_000478885.1_ASM47888v1_genomic	NC_022567	2862526	27-AUG-2019	Adlercreutzia equolifaciens DSM 19450	Actinobacteria;Coriobacteriia;Eggerthellales
GCF_000494755.1_ASM49475v1_genomic	NC_022657	9376071	27-AUG-2019	Actinoplanes friuliensis DSM 7358	Actinobacteria;Micromonosporales;Micromonosporaceae
GCF_000157895.3_ASM15789v2_genomic	NC_022663	6432277	29-NOV-2019	Mycobacterium kansasii ATCC 12478	Actinobacteria;Corynebacteriales;Mycobacteriaceae
GCF_000317305.3_ASM31730v3_genomic	NC_023036	5421267	09-APR-2017	Mycolicibacterium neoaurum VKM Ac-1815D	Actinobacteria;Corynebacteriales;Mycobacteriaceae
GCF_000511305.1_ASM51130v1_genomic	NC_023150	5227080	27-AUG-2019	Rhodococcus pyridinivorans SB3094	Actinobacteria;Corynebacteriales;Nocardiaceae
GCF_001025155.1_ASM102515v1_genomic	NZ_AP012322	2021974	10-APR-2017	Bifidobacterium angulatum DSM 20098 = JCM 7096	Actinobacteria;Bifidobacteriales;Bifidobacteriaceae
GCF_001025175.1_ASM102517v1_genomic	NZ_AP012324	2269415	01-DEC-2019	Bifidobacterium breve DSM 20213 = JCM 1192	Actinobacteria;Bifidobacteriales;Bifidobacteriaceae
GCF_001042595.1_ASM104259v1_genomic	NZ_AP012326	2635669	28-AUG-2019	Bifidobacterium dentium JCM 1195 = DSM 20436	Actinobacteria;Bifidobacteriales;Bifidobacteriaceae
GCF_001042635.1_ASM104263v1_genomic	NZ_AP012331	3158347	30-AUG-2019	Bifidobacterium scardovii JCM 12489 = DSM 13734	Actinobacteria;Bifidobacteriales;Bifidobacteriaceae
GCF_001042675.1_ASM104267v1_genomic	NZ_AP012333	1890857	28-AUG-2019	Parascardovia denticolens DSM 10105 = JCM 12538	Actinobacteria;Bifidobacteriales;Bifidobacteriaceae
GCF_001042695.1_ASM104269v1_genomic	NZ_AP012334	1797862	27-AUG-2019	Scardovia inopinata JCM 12537	Actinobacteria;Bifidobacteriales;Bifidobacteriaceae
GCF_000550785.1_ASM55078v1_genomic	NZ_CP004350	3113488	09-APR-2017	Corynebacterium casei LMG S-19264	Actinobacteria;Corynebacteriales;Corynebacteriaceae
GCF_000550805.1_ASM55080v1_genomic	NZ_CP004353	2931780	09-APR-2017	Corynebacterium vitaeruminis DSM 20294	Actinobacteria;Corynebacteriales;Corynebacteriaceae
GCF_000819445.1_ASM81944v1_genomic	NZ_CP005286	2681312	10-APR-2017	Corynebacterium humireducens NBRC 106098 = DSM 45392	Actinobacteria;Corynebacteriales;Corynebacteriaceae
GCF_000767055.1_ASM76705v1_genomic	NZ_CP006764	2671798	09-APR-2017	Corynebacterium doosanense CAU 212 = DSM 45436	Actinobacteria;Corynebacteriales;Corynebacteriaceae
GCF_001274895.1_ASM127489v1_genomic	NZ_CP006841	2769745	11-APR-2017	Corynebacterium lactis RW2-5	Actinobacteria;Corynebacteriales;Corynebacteriaceae
GCF_000626675.1_ASM62667v1_genomic	NZ_CP006842	3509786	27-AUG-2019	Corynebacterium glyciniphilum AJ 3170	Actinobacteria;Corynebacteriales;Corynebacteriaceae
GCF_000523235.1_ASM52323v1_genomic	NZ_CP006850	8348532	27-AUG-2019	Nocardia nova SH22a	Actinobacteria;Corynebacteriales;Nocardiaceae
GCF_000525635.1_ASM52563v1_genomic	NZ_CP007155	9874926	27-AUG-2019	Kutzneria albida DSM 43870	Actinobacteria;Pseudonocardiales;Pseudonocardiaceae
GCF_000525655.1_ASM52565v1_genomic	NZ_CP007156	2677607	27-AUG-2019	Corynebacterium falsenii DSM 44353	Actinobacteria;Corynebacteriales;Corynebacteriaceae
GCF_001632805.1_ASM163280v1_genomic	NZ_CP007220	5029817	05-APR-2017	Mycobacteroides chelonae CCUG 47445	Actinobacteria;Corynebacteriales;Mycobacteriaceae
GCF_000737865.1_ASM73786v1_genomic	NZ_CP007287	1755151	27-AUG-2019	Bifidobacterium coryneforme	Actinobacteria;Bifidobacteriales;Bifidobacteriaceae
GCF_000800475.2_ASM80047v2_genomic	NZ_CP007457	2032698	28-AUG-2019	Bifidobacterium pseudolongum PV8-2	Actinobacteria;Bifidobacteriales;Bifidobacteriaceae
GCF_000699505.1_ASM69950v1_genomic	NZ_CP007490	1430433	27-AUG-2019	Rhodoluna lacicola	Actinobacteria;Micrococcales;Microbacteriaceae
GCF_000661895.1_ASM66189v1_genomic	NZ_CP007514	2875491	17-APR-2017	Rubrobacter radiotolerans	Actinobacteria;Rubrobacteria;Rubrobacterales
GCF_000612055.1_ASM61205v1_genomic	NZ_CP007519	2338390	27-AUG-2019	Trueperella pyogenes	Actinobacteria;Actinomycetales;Actinomycetaceae
GCF_000835165.1_ASM83516v1_genomic	NZ_CP007790	2607268	17-APR-2017	Corynebacterium marinum DSM 44953	Actinobacteria;Corynebacteriales;Corynebacteriaceae
GCF_000724605.1_ASM72460v1_genomic	NZ_CP008802	2159306	27-AUG-2019	Actinotignum schaalii	Actinobacteria;Actinomycetales;Actinomycetaceae
GCF_000725405.1_ASM72540v1_genomic	NZ_CP008889	3029021	25-SEP-2019	Dermacoccus nishinomiyaensis	Actinobacteria;Micrococcales;Dermacoccaceae
GCF_000732945.1_ASM73294v1_genomic	NZ_CP008944	2311380	25-NOV-2019	Corynebacterium atypicum	Actinobacteria;Corynebacteriales;Corynebacteriaceae
GCF_000732925.1_ASM73292v1_genomic	NZ_CP008953	8961318	27-AUG-2019	Amycolatopsis japonica	Actinobacteria;Pseudonocardiales;Pseudonocardiaceae
GCF_000739085.1_ASM73908v1_genomic	NZ_CP009110	7237391	09-APR-2017	Amycolatopsis methanolica 239	Actinobacteria;Pseudonocardiales;Pseudonocardiaceae
GCF_000739455.1_ASM73945v1_genomic	NZ_CP009211	2565321	27-AUG-2019	Corynebacterium imitans	Actinobacteria;Corynebacteriales;Corynebacteriaceae
GCF_000747315.1_ASM74731v1_genomic	NZ_CP009215	2279990	27-AUG-2019	Corynebacterium ureicelerivorans	Actinobacteria;Corynebacteriales;Corynebacteriaceae
GCF_001277995.1_ASM127799v1_genomic	NZ_CP009220	2972149	11-APR-2017	Corynebacterium deserti GIMN1.010	Actinobacteria;Corynebacteriales;Corynebacteriaceae
GCF_001941425.1_ASM194142v1_genomic	NZ_CP009244	2790185	16-APR-2017	Corynebacterium ammoniagenes DSM 20306	Actinobacteria;Corynebacteriales;Corynebacteriaceae
GCF_001941445.1_ASM194144v1_genomic	NZ_CP009245	2926437	17-APR-2017	Corynebacterium aquilae DSM 44791	Actinobacteria;Corynebacteriales;Corynebacteriaceae
GCF_001941465.1_ASM194146v1_genomic	NZ_CP009246	2758653	17-APR-2017	Corynebacterium flavescens	Actinobacteria;Corynebacteriales;Corynebacteriaceae
GCF_001941485.1_ASM194148v1_genomic	NZ_CP009247	2604152	17-APR-2017	Corynebacterium frankenforstense DSM 45800	Actinobacteria;Corynebacteriales;Corynebacteriaceae
GCF_001941505.1_ASM194150v1_genomic	NZ_CP009248	2594799	17-APR-2017	Corynebacterium sphenisci DSM 44792	Actinobacteria;Corynebacteriales;Corynebacteriaceae
GCF_001941565.1_ASM194156v1_genomic	NZ_CP009249	2779609	17-APR-2017	Corynebacterium phocae	Actinobacteria;Corynebacteriales;Corynebacteriaceae
GCF_001941345.1_ASM194134v1_genomic	NZ_CP009251	2808767	16-APR-2017	Corynebacterium stationis	Actinobacteria;Corynebacteriales;Corynebacteriaceae
GCF_001293125.1_ASM129312v1_genomic	NZ_CP009312	1860551	28-AUG-2019	Lawsonella clevelandensis	Actinobacteria;Corynebacteriales;Lawsonella
GCF_000785495.1_ASM78549v1_genomic	NZ_CP009896	5637360	27-AUG-2019	Pimelobacter simplex	Actinobacteria;Propionibacteriales;Nocardioidaceae
GCF_000940845.1_ASM94084v1_genomic	NZ_CP010341	2649166	27-AUG-2019	Propionibacterium freudenreichii subsp. freudenreichii	Actinobacteria;Propionibacteriales;Propionibacteriaceae
GCF_000833575.1_ASM83357v1_genomic	NZ_CP010827	2830519	27-AUG-2019	Corynebacterium singulare	Actinobacteria;Corynebacteriales;Corynebacteriaceae
GCF_001307545.1_ASM130754v1_genomic	NZ_CP011269	6254616	04-APR-2017	Mycolicibacterium fortuitum	Actinobacteria;Corynebacteriales;Mycobacteriaceae
GCF_000980815.1_ASM98081v1_genomic	NZ_CP011311	2451810	27-AUG-2019	Corynebacterium camporealensis	Actinobacteria;Corynebacteriales;Corynebacteriaceae
GCF_000980835.1_ASM98083v1_genomic	NZ_CP011312	2354065	27-AUG-2019	Corynebacterium kutscheri	Actinobacteria;Corynebacteriales;Corynebacteriaceae
GCF_000982715.1_ASM98271v1_genomic	NZ_CP011341	5922748	28-AUG-2019	Rhodococcus aetherivorans	Actinobacteria;Corynebacteriales;Nocardiaceae
GCF_001643775.1_ASM164377v1_genomic	NZ_CP011402	2446250	12-APR-2017	Denitrobacterium detoxificans	Actinobacteria;Coriobacteriia;Eggerthellales
GCF_001655245.1_ASM165524v1_genomic	NZ_CP011491	6235754	12-APR-2017	Mycolicibacterium vaccae 95051	Actinobacteria;Corynebacteriales;Mycobacteriaceae
GCF_001509405.1_ASM150940v1_genomic	NZ_CP011502	3629239	28-AUG-2019	Aeromicrobium erythreum	Actinobacteria;Propionibacteriales;Nocardioidaceae
GCF_001021025.1_ASM102102v1_genomic	NZ_CP011541	2692072	28-AUG-2019	Corynebacterium epidermidicanis	Actinobacteria;Corynebacteriales;Corynebacteriaceae
GCF_001020985.1_ASM102098v1_genomic	NZ_CP011542	3391554	28-AUG-2019	Corynebacterium mustelae	Actinobacteria;Corynebacteriales;Corynebacteriaceae
GCF_001021045.1_ASM102104v1_genomic	NZ_CP011545	2721226	28-AUG-2019	Corynebacterium testudinoris	Actinobacteria;Corynebacteriales;Corynebacteriaceae
GCF_001021065.1_ASM102106v1_genomic	NZ_CP011546	2419437	27-AUG-2019	Corynebacterium uterequi	Actinobacteria;Corynebacteriales;Corynebacteriaceae
GCF_001263395.1_ASM126339v1_genomic	NZ_CP011786	1830060	28-AUG-2019	Bifidobacterium actinocoloniiforme DSM 22766	Actinobacteria;Bifidobacteriales;Bifidobacteriaceae
GCF_000340435.2_ASM34043v3_genomic	NZ_CP011883	4235765	11-APR-2017	Mycobacterium haemophilum DSM 44634	Actinobacteria;Corynebacteriales;Mycobacteriaceae
GCF_001262055.1_ASM126205v1_genomic	NZ_CP012072	2049088	10-APR-2017	Schaalia meyeri	Actinobacteria;Actinomycetales;Actinomycetaceae
GCF_001678905.1_ASM167890v1_genomic	NZ_CP012117	2392314	13-APR-2017	Dermabacter vaginalis	Actinobacteria;Micrococcales;Dermabacteraceae
GCF_001187505.1_ASM118750v1_genomic	NZ_CP012150	7105933	16-APR-2017	Mycolicibacterium goodii	Actinobacteria;Corynebacteriales;Mycobacteriaceae
GCF_001275345.1_ASM127534v1_genomic	NZ_CP012507	2854447	28-AUG-2019	Kocuria palustris	Actinobacteria;Micrococcales;Micrococcaceae
GCF_001294625.1_ASM129462v1_genomic	NZ_CP012677	4046453	11-APR-2017	Arthrobacter alpinus	Actinobacteria;Micrococcales;Micrococcaceae
GCF_001302565.1_ASM130256v1_genomic	NZ_CP012750	3911798	20-OCT-2017	Glutamicibacter halophytocola	Actinobacteria;Micrococcales;Micrococcaceae
GCF_001302585.1_ASM130258v1_genomic	NZ_CP012752	11759770	16-APR-2017	Kibdelosporangium phytohabitans	Actinobacteria;Pseudonocardiales;Pseudonocardiaceae
GCF_001441165.1_ASM144116v1_genomic	NZ_CP013126	3651382	18-OCT-2017	Acidipropionibacterium acidipropionici	Actinobacteria;Propionibacteriales;Propionibacteriaceae
GCF_001445575.1_ASM144557v1_genomic	NZ_CP013200	4322479	25-SEP-2019	Arthrobacter alpinus	Actinobacteria;Micrococcales;Micrococcaceae
GCF_001482365.1_ASM148236v1_genomic	NZ_CP013254	3504335	16-APR-2017	Kocuria flava	Actinobacteria;Micrococcales;Micrococcaceae
GCF_001465855.1_ASM146585v1_genomic	NZ_CP013292	2346032	11-APR-2017	Rathayibacter toxicus	Actinobacteria;Micrococcales;Microbacteriaceae
GCF_001484605.1_ASM148460v1_genomic	NZ_CP013747	5043757	23-OCT-2017	Pseudarthrobacter sulfonivorans	Actinobacteria;Micrococcales;Micrococcaceae
GCF_001660485.1_ASM166048v1_genomic	NZ_CP013979	4373124	19-OCT-2019	Agromyces aureus	Actinobacteria;Micrococcales;Microbacteriaceae
GCF_001542775.1_ASM154277v1_genomic	NZ_CP014145	3689726	07-OCT-2019	Microterricola viridarii	Actinobacteria;Micrococcales;Microbacteriaceae
GCF_001636295.1_ASM163629v1_genomic	NZ_CP014209	3826972	17-APR-2017	Isoptericola dokdonensis DS-3	Actinobacteria;Micrococcales;Promicromonosporaceae
GCF_001553565.1_ASM155356v1_genomic	NZ_CP014228	3051613	25-SEP-2019	Actinomyces radicidentis	Actinobacteria;Actinomycetales;Actinomycetaceae
GCF_001553935.1_ASM155393v1_genomic	NZ_CP014232	3042917	25-SEP-2019	Actinomyces oris	Actinobacteria;Actinomycetales;Actinomycetaceae
GCF_001583415.1_ASM158341v1_genomic	NZ_CP014475	5349645	12-APR-2017	Mycolicibacterium phlei	Actinobacteria;Corynebacteriales;Mycobacteriaceae
GCF_001577305.1_ASM157730v1_genomic	NZ_CP014518	4410241	17-APR-2017	Sinomonas atrocyanea	Actinobacteria;Micrococcales;Micrococcaceae
GCF_001586215.1_ASM158621v1_genomic	NZ_CP014634	2737971	28-AUG-2019	Corynebacterium simulans	Actinobacteria;Corynebacteriales;Corynebacteriaceae
GCF_001647635.1_ASM164763v1_genomic	NZ_CP014761	3596761	15-NOV-2017	Leifsonia xyli	Actinobacteria;Micrococcales;Microbacteriaceae
GCF_001747425.1_ASM174742v1_genomic	NZ_CP014859	6306386	17-APR-2017	Actinoalloteichus hymeniacidonis	Actinobacteria;Pseudonocardiales;Pseudonocardiaceae
GCF_001606005.1_ASM160600v1_genomic	NZ_CP014869	3862244	12-APR-2017	Brevibacterium linens	Actinobacteria;Micrococcales;Brevibacteriaceae
GCF_001653335.1_ASM165333v1_genomic	NZ_CP015079	4376707	17-APR-2017	Nocardioides dokdonensis FR1436	Actinobacteria;Propionibacteriales;Nocardioidaceae
GCF_001620305.1_ASM162030v1_genomic	NZ_CP015235	5139988	28-AUG-2019	Rhodococcus fascians D188	Actinobacteria;Corynebacteriales;Nocardiaceae
GCF_001641005.1_ASM164100v1_genomic	NZ_CP015515	3354681	17-APR-2017	Rathayibacter tritici	Actinobacteria;Micrococcales;Microbacteriaceae
GCF_001643015.1_ASM164301v1_genomic	NZ_CP015622	3047373	23-OCT-2017	Corynebacterium crudilactis	Actinobacteria;Corynebacteriales;Corynebacteriaceae
GCF_001652465.1_ASM165246v1_genomic	NZ_CP015810	3117902	12-APR-2017	Microbacterium chocolatum	Actinobacteria;Micrococcales;Microbacteriaceae
GCF_001659785.1_ASM165978v1_genomic	NZ_CP015961	3607892	16-APR-2017	Dietzia timorensis	Actinobacteria;Corynebacteriales;Dietziaceae
GCF_001679725.1_ASM167972v1_genomic	NZ_CP016282	4174501	17-APR-2017	Cryobacterium arcticum	Actinobacteria;Micrococcales;Microbacteriaceae
GCF_002240355.1_ASM224035v1_genomic	NZ_CP016353	6851918	06-AUG-2017	Prauserella marina	Actinobacteria;Pseudonocardiales;Pseudonocardiaceae
GCF_001698225.1_ASM169822v1_genomic	NZ_CP016594	5701501	22-OCT-2017	Gordonia terrae	Actinobacteria;Corynebacteriales;Gordoniaceae
GCF_001701025.1_ASM170102v1_genomic	NZ_CP016793	9997872	26-NOV-2019	Lentzea guizhouensis	Actinobacteria;Pseudonocardiales;Pseudonocardiaceae
GCF_001729525.1_ASM172952v1_genomic	NZ_CP017150	4209935	16-JUL-2018	Brevibacterium aurantiacum	Actinobacteria;Micrococcales;Brevibacteriaceae
GCF_001865855.1_ASM186585v1_genomic	NZ_CP017839	8304518	05-FEB-2018	Nocardia seriolae	Actinobacteria;Corynebacteriales;Nocardiaceae
GCF_001886715.1_ASM188671v1_genomic	NZ_CP018082	7310115	17-APR-2017	Nocardia mangyaensis	Actinobacteria;Corynebacteriales;Nocardiaceae
GCF_001887285.1_ASM188728v1_genomic	NZ_CP018134	3410829	17-APR-2017	Microbacterium paludicola	Actinobacteria;Micrococcales;Microbacteriaceae
GCF_001887245.1_ASM188724v1_genomic	NZ_CP018135	2667837	17-APR-2017	Neomicrococcus aestuarii	Actinobacteria;Micrococcales;Micrococcaceae
GCF_001974985.1_ASM197498v1_genomic	NZ_CP018762	3424892	17-APR-2017	Microbacterium aurum	Actinobacteria;Micrococcales;Microbacteriaceae
GCF_002025645.1_ASM202564v1_genomic	NZ_CP018783	3973750	29-AUG-2019	Curtobacterium pusillum	Actinobacteria;Micrococcales;Microbacteriaceae
GCF_001997295.1_ASM199729v1_genomic	NZ_CP019605	3222890	17-APR-2017	Tessaracoccus flavus	Actinobacteria;Propionibacteriales;Propionibacteriaceae
GCF_001998865.1_ASM199886v1_genomic	NZ_CP019607	3603805	19-OCT-2019	Tessaracoccus flavescens	Actinobacteria;Propionibacteriales;Propionibacteriaceae
GCF_002096055.1_ASM209605v1_genomic	NZ_CP020715	4061502	21-APR-2017	Cnuibacter physcomitrellae	Actinobacteria;Micrococcales;Microbacteriaceae
GCF_002105755.1_ASM210575v1_genomic	NZ_CP020821	5581643	29-AUG-2019	Mycobacterium colombiense CECT 3035	Actinobacteria;Corynebacteriales;Mycobacteriaceae
GCF_002162335.1_ASM216233v1_genomic	NZ_CP021383	4799856	22-OCT-2017	Cellulosimicrobium cellulans	Actinobacteria;Micrococcales;Promicromonosporaceae
GCF_002209185.2_ASM220918v2_genomic	NZ_CP022054	2650878	10-OCT-2019	Corynebacterium jeikeium	Actinobacteria;Corynebacteriales;Corynebacteriaceae
GCF_002234535.1_ASM223453v1_genomic	NZ_CP022521	6606717	01-AUG-2017	Actinoalloteichus hoggarensis	Actinobacteria;Pseudonocardiales;Pseudonocardiaceae
GCF_000723425.2_E11_genomic	NZ_HG917972	6336293	22-OCT-2017	Mycobacterium marinum E11	Actinobacteria;Corynebacteriales;Mycobacteriaceae
GCF_001457455.1_NCTC11397_genomic	NZ_LN831026	2463666	02-DEC-2019	Corynebacterium diphtheriae	Actinobacteria;Corynebacteriales;Corynebacteriaceae
GCF_001182745.1_NCTC11134_genomic	NZ_LN868938	3648762	03-APR-2018	Nocardia farcinica	Actinobacteria;Corynebacteriales;Nocardiaceae
GCF_000021545.1_ASM2154v1_genomic	NC_012438	1640877	25-AUG-2019	Sulfurihydrogenibium azorense Az-Fu1	Aquificae;Aquificales;Hydrogenothermaceae
GCF_000021565.1_ASM2156v1_genomic	NC_012440	1930284	25-AUG-2019	Persephonella marina EX-H1	Aquificae;Aquificales;Hydrogenothermaceae
GCF_000010785.1_ASM1078v1_genomic	NC_013799	1743135	25-AUG-2019	Hydrogenobacter thermophilus TK-6	Aquificae;Aquificales;Aquificaceae
GCF_000025605.1_ASM2560v1_genomic	NC_013894	1500577	25-AUG-2019	Thermocrinis albus DSM 14484	Aquificae;Aquificales;Aquificaceae
GCF_000185805.1_ASM18580v1_genomic	NC_014926	1682965	17-APR-2017	Thermovibrio ammonificans HB-1	Aquificae;Desulfurobacteriales;Desulfurobacteriaceae
GCF_000191045.1_ASM19104v1_genomic	NC_015185	1541968	26-AUG-2019	Desulfurobacterium thermolithotrophum DSM 11699	Aquificae;Desulfurobacteriales;Desulfurobacteriaceae
GCF_001547735.1_ASM154773v1_genomic	NZ_AP013035	1816670	28-AUG-2019	Thermosulfidibacter takaii ABI70S6	Aquificae;Aquificales;
GCF_000512735.1_ASM51273v1_genomic	NZ_CP007028	1521037	17-APR-2017	Thermocrinis ruber	Aquificae;Aquificales;Aquificaceae
GCF_000724625.1_ASM72462v1_genomic	NZ_CP007139	5231762	27-AUG-2019	Fimbriimonas ginsengisoli Gsoil 348	Armatimonadetes;Fimbriimonadia;Fimbriimonadales
GCF_000014145.1_ASM1414v1_genomic	NC_008255	4433218	25-AUG-2019	Cytophaga hutchinsonii ATCC 33406	Bacteroidetes;Cytophagia;Cytophagales
GCF_000060345.1_ASM6034v1_genomic	NC_008571	3798465	26-AUG-2019	Gramella forsetii KT0803	Bacteroidetes;Flavobacteriia;Flavobacteriales
GCF_000016645.1_ASM1664v1_genomic	NC_009441	6096872	25-AUG-2019	Flavobacterium johnsoniae UW101	Bacteroidetes;Flavobacteriia;Flavobacteriales
GCF_000012825.1_ASM1282v1_genomic	NC_009614	5163189	25-AUG-2019	Bacteroides vulgatus ATCC 8482	Bacteroidetes;Bacteroidia;Bacteroidales
GCF_000012845.1_ASM1284v1_genomic	NC_009615	4811379	25-AUG-2019	Parabacteroides distasonis ATCC 8503	Bacteroidetes;Bacteroidia;Bacteroidales
GCF_000010505.1_ASM1050v1_genomic	NC_010729	2354886	25-AUG-2019	Porphyromonas gingivalis ATCC 33277	Bacteroidetes;Bacteroidia;Bacteroidales
GCF_000023125.1_ASM2312v1_genomic	NC_013037	6967790	26-AUG-2019	Dyadobacter fermentans DSM 18053	Bacteroidetes;Cytophagia;Cytophagales
GCF_000023825.1_ASM2382v1_genomic	NC_013061	5167383	25-AUG-2019	Pedobacter heparinus DSM 2366	Bacteroidetes;Sphingobacteriia;Sphingobacteriales
GCF_000024005.1_ASM2400v1_genomic	NC_013132	9127347	26-AUG-2019	Chitinophaga pinensis DSM 2588	Bacteroidetes;Chitinophagia;Chitinophagales
GCF_000023285.1_ASM2328v1_genomic	NC_013162	2612925	25-AUG-2019	Capnocytophaga ochracea DSM 7271	Bacteroidetes;Flavobacteriia;Flavobacteriales
GCF_000024125.1_ASM2412v1_genomic	NC_013222	3530383	25-AUG-2019	Robiginitalea biformata HTCC2501	Bacteroidetes;Flavobacteriia;Flavobacteriales
GCF_000024845.1_ASM2484v1_genomic	NC_013501	3261604	25-AUG-2019	Rhodothermus marinus DSM 4252	BacteroidetesRhodothermaceae
GCF_000025925.1_ASM2592v1_genomic	NC_014033	3619559	25-AUG-2019	Prevotella ruminicola 23	Bacteroidetes;Bacteroidia;Bacteroidales
GCF_000023465.1_ASM2346v1_genomic	NC_014041	5128187	25-AUG-2019	Zunongwangia profunda SM-A87	Bacteroidetes;Flavobacteriia;Flavobacteriales
GCF_000196315.1_ASM19631v1_genomic	NC_014230	2952962	26-AUG-2019	Croceibacter atlanticus HTCC2559	Bacteroidetes;Flavobacteriia;Flavobacteriales
GCF_000166395.1_ASM16639v1_genomic	NC_014655	4059653	26-AUG-2019	Leadbetterella byssophila DSM 17132	Bacteroidetes;Cytophagia;Cytophagales
GCF_000183135.1_ASM18313v1_genomic	NC_014734	3685504	26-AUG-2019	Paludibacter propionicigenes WB4	Bacteroidetes;Bacteroidia;Bacteroidales
GCF_000183425.1_ASM18342v1_genomic	NC_014759	4511574	25-SEP-2019	Marivirga tractuosa DSM 4126	Bacteroidetes;Cytophagia;Cytophagales
GCF_000186265.1_ASM18626v1_genomic	NC_014934	4888353	25-SEP-2019	Cellulophaga algicola DSM 14237	Bacteroidetes;Flavobacteriia;Flavobacteriales
GCF_000189415.1_ASM18941v1_genomic	NC_015144	2272954	26-AUG-2019	Weeksella virosa DSM 16922	Bacteroidetes;Flavobacteriia;Flavobacteriales
GCF_000190535.1_ASM19053v1_genomic	NC_015160	4392288	26-AUG-2019	Odoribacter splanchnicus DSM 20712	Bacteroidetes;Bacteroidia;Bacteroidales
GCF_000190575.1_ASM19057v1_genomic	NC_015164	4242803	26-AUG-2019	Bacteroides salanitronis DSM 18170	Bacteroidetes;Bacteroidia;Bacteroidales
GCF_000190595.1_ASM19059v1_genomic	NC_015167	3765936	26-AUG-2019	Cellulophaga lytica DSM 7489	Bacteroidetes;Flavobacteriia;Flavobacteriales
GCF_000190735.1_ASM19073v2_genomic	NC_015177	4635236	26-AUG-2019	Pseudopedobacter saltans DSM 12145	Bacteroidetes;Sphingobacteriia;Sphingobacteriales
GCF_000193395.1_ASM19339v1_genomic	NC_015311	2937589	07-APR-2017	Prevotella denticola F0289	Bacteroidetes;Bacteroidia;Bacteroidales
GCF_000194605.1_ASM19460v1_genomic	NC_015321	4633577	25-SEP-2019	Fluviicola taffensis DSM 16823	Bacteroidetes;Flavobacteriia;Flavobacteriales
GCF_000212375.1_ASM21237v1_genomic	NC_015501	2186370	07-APR-2017	Porphyromonas asaccharolytica DSM 20707	Bacteroidetes;Bacteroidia;Bacteroidales
GCF_000212735.1_ASM21273v1_genomic	NC_015510	8371686	25-SEP-2019	Haliscomenobacter hydrossis DSM 1100	Bacteroidetes;Saprospiria;Saprospirales
GCF_000973105.1_ASM97310v1_genomic	NC_015844	5521712	28-AUG-2019	Zobellia galactanivorans	Bacteroidetes;Flavobacteriia;Flavobacteriales
GCF_000220625.1_ASM22062v1_genomic	NC_015846	2571406	26-AUG-2019	Capnocytophaga canimorsus Cc5	Bacteroidetes;Flavobacteriia;Flavobacteriales
GCF_000222485.1_ASM22248v1_genomic	NC_015914	6221273	18-MAY-2017	Cyclobacterium marinum DSM 745	Bacteroidetes;Cytophagia;Cytophagales
GCF_000224085.1_ASM22408v1_genomic	NC_015945	3842422	26-AUG-2019	Muricauda ruestringensis DSM 13258	Bacteroidetes;Flavobacteriia;Flavobacteriales
GCF_000253275.1_ASM25327v1_genomic	NC_016001	3559884	26-AUG-2019	Flavobacterium branchiophilum FL-15	Bacteroidetes;Flavobacteriia;Flavobacteriales
GCF_000240075.2_ASM24007v2_genomic	NC_016510	3162432	26-AUG-2019	Flavobacterium columnare ATCC 49512	Bacteroidetes;Flavobacteriia;Flavobacteriales
GCF_000236705.1_ASM23670v1_genomic	NC_016599	4000057	26-AUG-2019	Owenweeksia hongkongensis DSM 17368	Bacteroidetes;Flavobacteriia;Flavobacteriales
GCF_000246855.1_ASM24685v1_genomic	NC_016609	9033684	07-APR-2017	Niastella koreensis GR20-10	Bacteroidetes;Chitinophagia;Chitinophagales
GCF_000238215.1_ASM23821v1_genomic	NC_016610	3405521	21-OCT-2017	Tannerella forsythia 92A2	Bacteroidetes;Bacteroidia;Bacteroidales
GCF_000236405.1_ASM23640v1_genomic	NC_016621	605745	26-AUG-2019	Blattabacterium sp. (Cryptocercus punctulatus) str. Cpu	Bacteroidetes;Flavobacteriia;Flavobacteriales
GCF_000250635.1_ASM25063v1_genomic	NC_016940	4345237	26-AUG-2019	Saprospira grandis str. Lewin	Bacteroidetes;Saprospiria;Saprospirales
GCF_000455605.1_GPTSA100-9_genomic	NC_017025	2993089	17-APR-2017	Flavobacterium indicum GPTSA100-9 = DSM 17447	Bacteroidetes;Flavobacteriia;Flavobacteriales
GCF_000252855.1_ASM25285v1_genomic	NC_017045	2164087	26-AUG-2019	Riemerella anatipestifer ATCC 11845 = DSM 15868	Bacteroidetes;Flavobacteriia;Flavobacteriales
GCF_000242635.2_ASM24263v3_genomic	NC_017770	5202069	19-MAY-2017	Solitalea canadensis DSM 3403	Bacteroidetes;Sphingobacteriia;Sphingobacteriales
GCF_000265405.1_ASM26540v1_genomic	NC_018010	4196595	18-MAY-2017	Belliella baltica DSM 15883	Bacteroidetes;Cytophagia;Cytophagales
GCF_000265365.1_ASM26536v1_genomic	NC_018011	3734239	07-APR-2017	Alistipes finegoldii DSM 17242	Bacteroidetes;Bacteroidia;Bacteroidales
GCF_000265385.1_ASM26538v1_genomic	NC_018013	3520671	17-APR-2017	Aequorivita sublithincola DSM 14238	Bacteroidetes;Flavobacteriia;Flavobacteriales
GCF_000265465.1_ASM26546v1_genomic	NC_018016	2399175	07-APR-2017	Ornithobacterium rhinotracheale DSM 15997	Bacteroidetes;Flavobacteriia;Flavobacteriales
GCF_000265505.1_ASM26550v1_genomic	NC_018018	4919337	04-SEP-2017	Bernardetia litoralis DSM 6794	Bacteroidetes;Cytophagia;Cytophagales
GCF_000304455.1_CCh_cEper1_genomic	NC_018605	887130	26-AUG-2019	Cardinium endosymbiont cEper1 of Encarsia pergandiella	Bacteroidetes;Cytophagia;Cytophagales
GCF_000153485.2_ASM15348v2_genomic	NC_018721	4321832	19-MAY-2017	Psychroflexus torquis ATCC 700755	Bacteroidetes;Flavobacteriia;Flavobacteriales
GCF_000325705.1_ASM32570v1_genomic	NC_019904	5608040	18-MAY-2017	Echinicola vietnamensis DSM 17526	Bacteroidetes;Cytophagia;Cytophagales
GCF_000332115.1_ASM33211v1_genomic	NC_020156	3914632	26-AUG-2019	Nonlabens dokdonensis DSW-6	Bacteroidetes;Flavobacteriia;Flavobacteriales
GCF_000348805.1_ASM34880v1_genomic	NC_020510	632490	08-APR-2017	Blattabacterium cuenoti BPAA	Bacteroidetes;Flavobacteriia;Flavobacteriales
GCF_000512915.1_ASM51291v1_genomic	NZ_CP007034	3076856	17-APR-2017	Barnesiella viscericola DSM 18177	Bacteroidetes;Bacteroidia;Bacteroidales
GCF_000243115.2_ASM24311v3_genomic	NZ_CP007035	4697343	17-APR-2017	Niabella soli DSM 19437	Bacteroidetes;Chitinophagia;Chitinophagales
GCF_000576555.1_ASM57655v1_genomic	NZ_CP007145	4904241	09-APR-2017	Hymenobacter swuensis DY53	Bacteroidetes;Cytophagia;Cytophagales
GCF_000941055.1_ASM94105v1_genomic	NZ_CP007202	3303986	25-NOV-2019	Siansivirga zeaxanthinifaciens CC-SAMT-1	Bacteroidetes;Flavobacteriia;Flavobacteriales
GCF_000626635.1_ASM62663v1_genomic	NZ_CP007451	5132075	17-APR-2017	Draconibacterium orientale	Bacteroidetes;Bacteroidia;Marinilabiliales
GCF_000495935.2_ASM49593v2_genomic	NZ_CP007547	4369828	27-AUG-2019	Elizabethkingia anophelis NUHP1	Bacteroidetes;Flavobacteriia;Flavobacteriales
GCF_000973725.1_ASM97372v1_genomic	NZ_CP009621	5462537	28-AUG-2019	Pontibacter korlensis	Bacteroidetes;Cytophagia;Cytophagales
GCF_000468615.2_ASM46861v2_genomic	NZ_CP009976	4635105	07-OCT-2019	Cellulophaga baltica 18	Bacteroidetes;Flavobacteriia;Flavobacteriales
GCF_000974425.1_ASM97442v1_genomic	NZ_CP010429	7029352	28-AUG-2019	Spirosoma radiotolerans	Bacteroidetes;Cytophagia;Cytophagales
GCF_000833025.1_ASM83302v1_genomic	NZ_CP010817	4064534	27-AUG-2019	Myroides profundi	Bacteroidetes;Flavobacteriia;Flavobacteriales
GCF_000963865.1_ASM96386v1_genomic	NZ_CP011071	3274259	17-APR-2017	Muricauda lutaonensis	Bacteroidetes;Flavobacteriia;Flavobacteriales
GCF_001262015.1_ASM126201v1_genomic	NZ_CP012074	1828248	25-NOV-2019	Prevotella fusca JCM 17724	Bacteroidetes;Bacteroidia;Bacteroidales
GCF_001310085.1_ASM131008v1_genomic	NZ_CP012643	5165513	16-APR-2017	Rufibacter tibetensis	Bacteroidetes;Cytophagia;Cytophagales
GCF_001318345.1_ASM131834v1_genomic	NZ_CP012801	7084828	28-AUG-2019	Bacteroides cellulosilyticus	Bacteroidetes;Bacteroidia;Bacteroidales
GCF_001310225.1_ASM131022v1_genomic	NZ_CP012898	3994770	20-OCT-2017	Algibacter alginicilyticus	Bacteroidetes;Flavobacteriia;Flavobacteriales
GCF_001314995.1_ASM131499v1_genomic	NZ_CP012938	6472489	28-AUG-2019	Bacteroides ovatus	Bacteroidetes;Bacteroidia;Bacteroidales
GCF_001443605.1_ASM144360v1_genomic	NZ_CP013118	4812386	20-OCT-2017	Salinivirga cyanobacteriivorans	Bacteroidetes;Bacteroidia;Marinilabiliales
GCF_001444445.1_ASM144444v1_genomic	NZ_CP013195	2861432	11-APR-2017	Prevotella enoeca	Bacteroidetes;Bacteroidia;Bacteroidales
GCF_001543325.1_ASM154332v1_genomic	NZ_CP013355	2966978	28-AUG-2019	Lutibacter profundi	Bacteroidetes;Flavobacteriia;Flavobacteriales
GCF_001483385.1_ASM148338v1_genomic	NZ_CP013671	2918253	28-AUG-2019	Tenacibaculum dicentrarchi	Bacteroidetes;Flavobacteriia;Flavobacteriales
GCF_001507645.1_ASM150764v1_genomic	NZ_CP013909	4868852	23-OCT-2017	Hymenobacter sedentarius	Bacteroidetes;Cytophagia;Cytophagales
GCF_001697185.1_ASM169718v1_genomic	NZ_CP014224	3427057	13-APR-2017	Wenyingzhuangia fucanilytica	Bacteroidetes;Flavobacteriia;Flavobacteriales
GCF_001553545.1_ASM155354v1_genomic	NZ_CP014227	2688484	25-SEP-2019	Capnocytophaga haemolytica	Bacteroidetes;Flavobacteriia;Flavobacteriales
GCF_001988955.1_ASM198895v1_genomic	NZ_CP014263	5797678	17-APR-2017	Spirosoma montaniterrae	Bacteroidetes;Cytophagia;Cytophagales
GCF_001590605.1_ASM159060v1_genomic	NZ_CP014504	5950539	17-APR-2017	Pedobacter cryoconitis	Bacteroidetes;Sphingobacteriia;Sphingobacteriales
GCF_001611675.1_ASM161167v1_genomic	NZ_CP014766	4713421	12-APR-2017	Pontibacter akesuensis	Bacteroidetes;Cytophagia;Cytophagales
GCF_001653755.1_ASM165375v1_genomic	NZ_CP015125	3293944	12-APR-2017	Dokdonia donghaensis DSW-1	Bacteroidetes;Flavobacteriia;Flavobacteriales
GCF_001654455.1_ASM165445v1_genomic	NZ_CP015772	5627734	17-APR-2017	Niabella ginsenosidivorans	Bacteroidetes;Chitinophagia;Chitinophagales
GCF_001951155.1_ASM195115v1_genomic	NZ_CP016359	4007868	16-APR-2017	Gramella flava JLT2011	Bacteroidetes;Flavobacteriia;Flavobacteriales
GCF_001721645.1_ASM172164v1_genomic	NZ_CP017141	6581659	13-APR-2017	Pedobacter steynii	Bacteroidetes;Sphingobacteriia;Sphingobacteriales
GCF_001761365.1_ASM176136v1_genomic	NZ_CP017477	3809314	13-APR-2017	Polaribacter vadi	Bacteroidetes;Flavobacteriia;Flavobacteriales
GCF_001761465.1_ASM176146v1_genomic	NZ_CP017479	4402594	13-APR-2017	Flavobacterium gilvum	Bacteroidetes;Flavobacteriia;Flavobacteriales
GCF_001831475.1_ASM183147v1_genomic	NZ_CP017688	3027315	23-OCT-2017	Flavobacterium crassostreae	Bacteroidetes;Flavobacteriia;Flavobacteriales
GCF_002025665.1_ASM202566v1_genomic	NZ_CP018786	5314748	29-AUG-2019	Chryseobacterium indologenes	Bacteroidetes;Flavobacteriia;Flavobacteriales
GCF_001953955.1_ASM195395v1_genomic	NZ_CP019300	1965935	21-OCT-2017	Prevotella intermedia ATCC 25611 = DSM 20706	Bacteroidetes;Bacteroidia;Bacteroidales
GCF_002117085.1_ASM211708v1_genomic	NZ_CP019342	2835711	06-MAY-2017	Nonlabens sediminis	Bacteroidetes;Flavobacteriia;Flavobacteriales
GCF_001971745.1_ASM197174v1_genomic	NZ_CP019352	3192399	17-APR-2017	Lacinutrix venerupis	Bacteroidetes;Flavobacteriia;Flavobacteriales
GCF_001975665.1_ASM197566v1_genomic	NZ_CP019419	4125014	17-APR-2017	Polaribacter reichenbachii	Bacteroidetes;Flavobacteriia;Flavobacteriales
GCF_002056795.1_ASM205679v1_genomic	NZ_CP020104	7959595	30-NOV-2019	Spirosoma aerolatum	Bacteroidetes;Cytophagia;Cytophagales
GCF_002067135.1_ASM206713v1_genomic	NZ_CP020105	5828404	30-NOV-2019	Spirosoma rigui	Bacteroidetes;Cytophagia;Cytophagales
GCF_002201795.1_ASM220179v1_genomic	NZ_CP021904	4775573	22-JUN-2017	Alkalitalea saponilacus	Bacteroidetes;Bacteroidia;Marinilabiliales
GCF_002222615.2_ASM222261v2_genomic	NZ_CP022412	4570803	20-SEP-2017	Bacteroides caccae	Bacteroidetes;Bacteroidia;Bacteroidales
GCF_002234495.1_ASM223449v1_genomic	NZ_CP022515	5793053	01-AUG-2017	Arenibacter algicola	Bacteroidetes;Flavobacteriia;Flavobacteriales
GCF_000723505.1_Mucivorans_M3_Nelson-Bomar-Fixed_genomic	NZ_HG934468	3149227	09-APR-2017	Mucinivorans hirudinis	Bacteroidetes;Bacteroidia;Bacteroidales
GCF_900095135.1_M36_genomic	NZ_LT605205	4414963	26-NOV-2019	Proteiniphilum saccharofermentans	Bacteroidetes;Bacteroidia;Bacteroidales
GCF_900095795.1_E5A_genomic	NZ_LT608328	3717632	25-NOV-2019	Petrimonas mucosa	Bacteroidetes;Bacteroidia;Bacteroidales
GCF_000284335.1_ASM28433v1_genomic	NC_017096	1558103	17-APR-2017	Caldisericum exile AZM16c01	Caldiserica/Cryosericotagroup;Caldiserica;Caldisericia
GCF_001886815.1_ASM188681v1_genomic	NZ_CP018099	4978541	25-SEP-2019	Caldithrix abyssi DSM 13497	Calditrichaeota;Calditrichae;Calditrichales
GCF_000006685.1_ASM668v1_genomic	NC_002620	1072950	2017-11-29	Chlamydia muridarum str. Nigg	Chlamydiae;Chlamydiales;Chlamydiaceae
GCF_000007605.1_ASM760v1_genomic	NC_003361	1173390	17-APR-2017	Chlamydia caviae GPIC	Chlamydiae;Chlamydiales;Chlamydiaceae
GCF_000009945.1_ASM994v1_genomic	NC_007899	1166239	25-AUG-2019	Chlamydia felis Fe/C-56	Chlamydiae;Chlamydiales;Chlamydiaceae
GCF_000092785.1_ASM9278v1_genomic	NC_014225	2116312	25-AUG-2019	Waddlia chondrophila WSU 86-1044	Chlamydiae;Parachlamydiales;Waddliaceae
GCF_000204135.1_ASM20413v1_genomic	NC_015408	1106197	2017-11-30	Chlamydia pecorum E58	Chlamydiae;Chlamydiales;Chlamydiaceae
GCF_000253035.1_ASM25303v1_genomic	NC_015702	3072383	26-AUG-2019	Parachlamydia acanthamoebae UV-7	Chlamydiae;Parachlamydiales;Parachlamydiaceae
GCF_000237205.1_ASM23720v1_genomic	NC_015713	2496337	26-AUG-2019	Simkania negevensis Z	Chlamydiae;Parachlamydiales;Simkaniaceae
GCF_000204255.1_ASM20425v1_genomic	NC_017287	1171667	26-AUG-2019	Chlamydia psittaci 6BC	Chlamydiae;Chlamydiales;Chlamydiaceae
GCF_000583875.1_ASM58387v1_genomic	NZ_CP006571	1041170	09-APR-2017	Chlamydia avium 10DC88	Chlamydiae;Chlamydiales;Chlamydiaceae
GCF_000471025.2_ASM47102v2_genomic	NZ_CP015840	1059583	28-AUG-2019	Chlamydia gallinacea 08-1274/3	Chlamydiae;Chlamydiales;Chlamydiaceae
GCF_001499655.1_PNK1_genomic	NZ_LN879502	2885090	2017-11-22	Candidatus Protochlamydia naegleriophila	Chlamydiae;Parachlamydiales;Parachlamydiaceae
GCF_000012485.1_ASM1248v1_genomic	NC_007512	2364842	06-APR-2017	Pelodictyon luteolum DSM 273	Chlorobi;Chlorobia;Chlorobiales
GCF_000012585.1_ASM1258v1_genomic	NC_007514	2572079	17-APR-2017	Chlorobium chlorochromatii CaD3	Chlorobi;Chlorobia;Chlorobiales
GCF_000015125.1_ASM1512v1_genomic	NC_008639	3133902	24-SEP-2019	Chlorobium phaeobacteroides DSM 266	Chlorobi;Chlorobia;Chlorobiales
GCF_000016085.1_ASM1608v1_genomic	NC_009337	1966858	06-APR-2017	Chlorobium phaeovibrioides DSM 265	Chlorobi;Chlorobia;Chlorobiales
GCF_000020465.1_ASM2046v1_genomic	NC_010803	2763181	24-SEP-2019	Chlorobium limicola DSM 245	Chlorobi;Chlorobia;Chlorobiales
GCF_000020545.1_ASM2054v1_genomic	NC_010831	2736403	07-NOV-2019	Chlorobium phaeobacteroides BS1	Chlorobi;Chlorobia;Chlorobiales
GCF_000020525.1_ASM2052v1_genomic	NC_011026	3293456	17-APR-2017	Chloroherpeton thalassium ATCC 35110	Chlorobi;Chlorobia;Chlorobiales
GCF_000020505.1_ASM2050v1_genomic	NC_011027	2289249	17-APR-2017	Chlorobaculum parvum NCIB 8327	Chlorobi;Chlorobia;Chlorobiales
GCF_000020625.1_ASM2062v1_genomic	NC_011059	2512923	07-NOV-2019	Prosthecochloris aestuarii DSM 271	Chlorobi;Chlorobia;Chlorobiales
GCF_000020645.1_ASM2064v1_genomic	NC_011060	3018238	24-SEP-2019	Pelodictyon phaeoclathratiforme BU-1	Chlorobi;Chlorobia;Chlorobiales
GCF_001747405.1_ASM174740v1_genomic	NZ_CP017305	2797276	17-APR-2017	Chlorobaculum limnaeum	Chlorobi;Chlorobia;Chlorobiales
GCF_000011905.1_ASM1190v1_genomic	NC_002936	1469720	25-AUG-2019	Dehalococcoides mccartyi 195	Chloroflexi;Dehalococcoidia;Dehalococcoidales
GCF_000017805.1_ASM1780v1_genomic	NC_009767	5723298	19-MAY-2017	Roseiflexus castenholzii DSM 13941	Chloroflexi;Chloroflexia;Chloroflexales
GCF_000021945.1_ASM2194v1_genomic	NC_011831	4684931	18-MAY-2017	Chloroflexus aggregans DSM 9485	Chloroflexi;Chloroflexia;Chloroflexales
GCF_000021685.1_ASM2168v1_genomic	NC_011959	2003006	25-AUG-2019	Thermomicrobium roseum DSM 5159	Chloroflexi;Thermomicrobiales;Thermomicrobiaceae
GCF_000024985.1_ASM2498v1_genomic	NC_013523	2741033	25-AUG-2019	Sphaerobacter thermophilus DSM 20745	Chloroflexi;Sphaerobacteridae;Sphaerobacterales
GCF_000143165.1_ASM14316v1_genomic	NC_014314	1686510	25-AUG-2019	Dehalogenimonas lykanthroporepellens BL-DC-9	Chloroflexi;Dehalococcoidia;Dehalogenimonas
GCF_000199675.1_ASM19967v1_genomic	NC_014960	3532378	07-APR-2017	Anaerolinea thermophila UNI-1	Chloroflexi;Anaerolineae;Anaerolineales
GCF_000281175.1_ASM28117v1_genomic	NC_017079	5144873	17-APR-2017	Caldilinea aerophila DSM 14535 = NBRC 104270	Chloroflexi;Caldilineae;Caldilineales
GCF_000830885.1_ASM83088v1_genomic	NZ_CP006951	1362151	27-AUG-2019	Dehalococcoides mccartyi CG5	Chloroflexi;Dehalococcoidia;Dehalococcoidales
GCF_001953175.1_ASM195317v1_genomic	NZ_CP018258	2092789	07-AUG-2019	Dehalogenimonas formicexedens	Chloroflexi;Dehalococcoidia;Dehalogenimonas
GCF_900184705.1_CAMBI-1_genomic	NZ_LT859958	2574431	12-JUN-2017	Brevefilum fermentans	Chloroflexi;Anaerolineae;Anaerolineales
GCF_000177635.2_ASM17763v2_genomic	NC_014836	2928377	17-APR-2017	Desulfurispirillum indicum S5	Chrysiogenetes;Chrysiogenales;Chrysiogenaceae
GCF_000020945.1_ASM2094v1_genomic	NC_011295	1424912	25-AUG-2019	Coprothermobacter proteolyticus DSM 5265	Coprothermobacterota;Coprothermobacteria;Coprothermobacterales
GCF_000011205.1_ASM1120v1_genomic	NC_003106	2694756	17-APR-2017	Sulfurisphaera tokodaii str. 7	Crenarchaeota;Thermoprotei;Sulfolobales
GCF_000012285.1_ASM1228v1_genomic	NC_007181	2225959	25-AUG-2019	Sulfolobus acidocaldarius DSM 639	Crenarchaeota;Thermoprotei;Sulfolobales
GCF_000015145.1_ASM1514v1_genomic	NC_008818	1667163	14-NOV-2019	Hyperthermus butylicus DSM 5456	Crenarchaeota;Thermoprotei;Desulfurococcales
GCF_000016605.1_ASM1660v1_genomic	NC_009440	2191517	25-AUG-2019	Metallosphaera sedula DSM 5348	Crenarchaeota;Thermoprotei;Sulfolobales
GCF_000017945.1_ASM1794v1_genomic	NC_009776	1297538	25-AUG-2019	Ignicoccus hospitalis KIN4/I	Crenarchaeota;Thermoprotei;Desulfurococcales
GCF_000018305.1_ASM1830v1_genomic	NC_009954	2077567	17-APR-2017	Caldivirga maquilingensis IC-167	Crenarchaeota;Thermoprotei;Thermoproteales
GCF_000020905.1_ASM2090v1_genomic	NC_011766	1365223	17-APR-2017	Desulfurococcus amylolyticus 1221n	Crenarchaeota;Thermoprotei;Desulfurococcales
GCF_000022385.1_ASM2238v1_genomic	NC_012589	2736272	25-AUG-2019	Sulfolobus islandicus L.S.2.15	Crenarchaeota;Thermoprotei;Sulfolobales
GCF_000144915.1_ASM14491v1_genomic	NC_014374	1496453	25-AUG-2019	Acidilobus saccharovorans 345-15	Crenarchaeota;Thermoprotei;Acidilobales
GCF_000186365.1_ASM18636v1_genomic	NC_014961	1314639	26-AUG-2019	Desulfurococcus mucosus DSM 2162	Crenarchaeota;Thermoprotei;Desulfurococcales
GCF_000190315.1_ASM19031v1_genomic	NC_015151	2298983	26-AUG-2019	Vulcanisaeta moutnovskia 768-28	Crenarchaeota;Thermoprotei;Thermoproteales
GCF_000204925.1_ASM20492v1_genomic	NC_015435	1840348	26-AUG-2019	Metallosphaera cuprina Ar-4	Crenarchaeota;Thermoprotei;Sulfolobales
GCF_000213215.1_ASM21321v1_genomic	NC_015518	2137654	26-AUG-2019	Acidianus hospitalis W1	Crenarchaeota;Thermoprotei;Sulfolobales
GCF_000223395.1_ASM22339v1_genomic	NC_015931	1843267	17-APR-2017	Pyrolobus fumarii 1A	Crenarchaeota;Thermoprotei;Desulfurococcales
GCF_000264495.1_ASM26449v1_genomic	NC_017954	1356318	07-AUG-2017	Thermogladius calderae 1633	Crenarchaeota;Thermoprotei;Desulfurococcales
GCF_000317795.1_ASM31779v1_genomic	NC_019791	1546846	17-APR-2017	Caldisphaera lagunensis DSM 15908	Crenarchaeota;Thermoprotei;Acidilobales
GCF_001481685.1_ASM148168v1_genomic	NZ_CP006867	1394664	16-APR-2017	Ignicoccus islandicus DSM 13165	Crenarchaeota;Thermoprotei;Desulfurococcales
GCF_001412615.1_ASM141261v1_genomic	NZ_CP013011	2023836	11-APR-2017	Pyrodictium delaneyi	Crenarchaeota;Thermoprotei;Desulfurococcales
GCF_000011485.1_ASM1148v1_genomic	NC_005071	2410873	2017-11-29	Prochlorococcus marinus str. MIT 9313	Cyanobacteria;Synechococcales;Prochloraceae
GCF_000011465.1_ASM1146v1_genomic	NC_005072	1657990	2017-11-29	Prochlorococcus marinus subsp. pastoris str. CCMP1986	Cyanobacteria;Synechococcales;Prochloraceae
GCF_000010065.1_ASM1006v1_genomic	NC_006576	2696255	06-APR-2017	Synechococcus elongatus PCC 6301	Cyanobacteria;Synechococcales;Synechococcaceae
GCF_000012465.1_ASM1246v1_genomic	NC_007335	1842899	25-AUG-2019	Prochlorococcus marinus str. NATL2A	Cyanobacteria;Synechococcales;Prochloraceae
GCF_000012645.1_ASM1264v1_genomic	NC_007577	1709204	28-NOV-2019	Prochlorococcus marinus str. MIT 9312	Cyanobacteria;Synechococcales;Prochloraceae
GCF_000014265.1_ASM1426v1_genomic	NC_008312	7750108	06-APR-2017	Trichodesmium erythraeum IMS101	Cyanobacteria;Oscillatoriophycideae;Oscillatoriales
GCF_000015645.1_ASM1564v1_genomic	NC_008816	1669886	25-AUG-2019	Prochlorococcus marinus str. AS9601	Cyanobacteria;Synechococcales;Prochloraceae
GCF_000015665.1_ASM1566v1_genomic	NC_008817	1704176	25-AUG-2019	Prochlorococcus marinus str. MIT 9515	Cyanobacteria;Synechococcales;Prochloraceae
GCF_000018105.1_ASM1810v1_genomic	NC_009925	6503724	25-AUG-2019	Acaryochloris marina MBIC11017	Cyanobacteria;Synechococcales;Acaryochloridaceae
GCF_000010625.1_ASM1062v1_genomic	NC_010296	5842795	25-AUG-2019	Microcystis aeruginosa NIES-843	Cyanobacteria;Oscillatoriophycideae;Chroococcales
GCF_000020025.1_ASM2002v1_genomic	NC_010628	8234322	25-SEP-2019	Nostoc punctiforme PCC 73102	Cyanobacteria;Nostocales;Nostocaceae
GCF_000196515.1_ASM19651v1_genomic	NC_014248	5354700	26-AUG-2019	'Nostoc azollae' 0708	Cyanobacteria;Nostocales;Nostocaceae
GCF_000316515.1_ASM31651v1_genomic	NC_019675	3342364	17-APR-2017	Cyanobium gracile PCC 6307	Cyanobacteria;Synechococcales;Synechococcaceae
GCF_000317025.1_ASM31702v1_genomic	NC_019689	4986817	03-AUG-2019	Pleurocapsa sp. PCC 7327	Cyanobacteria;Pleurocapsales;Hyellaceae
GCF_000317105.1_ASM31710v1_genomic	NC_019693	7689443	17-APR-2017	Oscillatoria acuminata PCC 6304	Cyanobacteria;Oscillatoriophycideae;Oscillatoriales
GCF_000317125.1_ASM31712v1_genomic	NC_019695	6315792	17-APR-2017	Chroococcidiopsis thermalis PCC 7203	Cyanobacteria;Chroococcidiopsidales;Chroococcidiopsidaceae
GCF_000317475.1_ASM31747v1_genomic	NC_019729	7479014	25-SEP-2019	Oscillatoria nigro-viridis PCC 7112	Cyanobacteria;Oscillatoriophycideae;Oscillatoriales
GCF_000317575.1_ASM31757v1_genomic	NC_019748	5041209	25-SEP-2019	Stanieria cyanosphaera PCC 7437	Cyanobacteria;Pleurocapsales;Dermocarpellaceae
GCF_000317435.1_ASM31743v1_genomic	NC_019751	6767834	01-AUG-2019	Calothrix sp. PCC 6303	Cyanobacteria;Nostocales;Rivulariaceae
GCF_000317495.1_ASM31749v1_genomic	NC_019753	5315554	17-APR-2017	Crinalium epipsammum PCC 9333	Cyanobacteria;Oscillatoriophycideae;Oscillatoriales
GCF_000317695.1_ASM31769v1_genomic	NC_019771	6395836	25-SEP-2019	Anabaena cylindrica PCC 7122	Cyanobacteria;Nostocales;Nostocaceae
GCF_000317675.1_ASM31767v1_genomic	NC_019776	4114099	25-SEP-2019	Cyanobacterium aponinum PCC 10605	Cyanobacteria;Oscillatoriophycideae;Chroococcales
GCF_000317615.1_ASM31761v1_genomic	NC_019780	3781008	17-APR-2017	Dactylococcopsis salina PCC 8305	Cyanobacteria;Synechococcales;Synechococcaceae
GCF_000484535.1_ASM48453v1_genomic	NC_022600	4724791	27-AUG-2019	Gloeobacter kilaueensis JS1	Cyanobacteria;Gloeobacteria;Gloeobacterales
GCF_001767235.1_ASM176723v1_genomic	NZ_CP017599	9673108	11-SEP-2019	Moorea producens PAL-8-15-08-1	Cyanobacteria;Oscillatoriophycideae;Oscillatoriales
GCF_002163975.1_ASM216397v1_genomic	NZ_CP019636	7846907	05-JUN-2017	Nostocales cyanobacterium HT-58-2	Cyanobacteria;Nostocales;
GCF_000010985.1_ASM1098v1_genomic	NC_013939	2234389	14-NOV-2019	Deferribacter desulfuricans SSM1	Deferribacteres;Deferribacterales;Deferribacteraceae
GCF_000025725.1_ASM2572v1_genomic	NC_013943	3222077	24-SEP-2019	Denitrovibrio acetiphilus DSM 12809	Deferribacteres;Deferribacterales;Deferribacteraceae
GCF_000183405.1_ASM18340v1_genomic	NC_014758	2157835	26-AUG-2019	Calditerrivibrio nitroreducens DSM 19672	Deferribacteres;Deferribacterales;Deferribacteraceae
GCF_000218625.1_ASM21862v1_genomic	NC_015672	2526590	26-AUG-2019	Flexistipes sinusarabici DSM 4947	Deferribacteres;Deferribacterales;Deferribacteraceae
GCF_000196275.1_ASM19627v1_genomic	NC_008025	2467205	17-APR-2017	Deinococcus geothermalis DSM 11300	Deinococcus-Thermus;Deinococci;Deinococcales
GCF_000020685.1_ASM2068v1_genomic	NC_012526	2819842	17-APR-2017	Deinococcus deserti VCD115	Deinococcus-Thermus;Deinococci;Deinococcales
GCF_000024425.1_ASM2442v1_genomic	NC_013946	3097457	07-APR-2017	Meiothermus ruber DSM 1279	Deinococcus-Thermus;Deinococci;Thermales
GCF_000092125.1_ASM9212v1_genomic	NC_014212	3249394	26-AUG-2019	Meiothermus silvanus DSM 9946	Deinococcus-Thermus;Deinococci;Thermales
GCF_000092425.1_ASM9242v1_genomic	NC_014221	3260398	25-AUG-2019	Truepera radiovictrix DSM 17093	Deinococcus-Thermus;Deinococci;Deinococcales
GCF_000183745.1_ASM18374v1_genomic	NC_014761	2303940	26-AUG-2019	Oceanithermus profundus DSM 14977	Deinococcus-Thermus;Deinococci;Thermales
GCF_000186385.1_ASM18638v1_genomic	NC_014958	3498530	26-AUG-2019	Deinococcus maricopensis DSM 21211	Deinococcus-Thermus;Deinococci;Deinococcales
GCF_000187005.1_ASM18700v1_genomic	NC_014974	2346803	26-AUG-2019	Thermus scotoductus SA-01	Deinococcus-Thermus;Deinococci;Thermales
GCF_000190555.1_ASM19055v1_genomic	NC_015161	2147060	26-AUG-2019	Deinococcus proteolyticus MRP	Deinococcus-Thermus;Deinococci;Deinococcales
GCF_000195335.1_ASM19533v1_genomic	NC_015387	2269167	26-AUG-2019	Marinithermus hydrothermalis DSM 14884	Deinococcus-Thermus;Deinococci;Thermales
GCF_000252445.1_ASM25244v1_genomic	NC_017790	3137147	26-AUG-2019	Deinococcus gobiensis I-0	Deinococcus-Thermus;Deinococci;Deinococcales
GCF_000309885.1_ASM30988v1_genomic	NC_019386	2072393	26-AUG-2019	Thermus oshimai JL-2	Deinococcus-Thermus;Deinococci;Thermales
GCF_000317835.1_ASM31783v1_genomic	NC_019793	3881839	18-MAY-2017	Deinococcus peraridilitoris DSM 19664	Deinococcus-Thermus;Deinococci;Deinococcales
GCF_000800395.1_ASM80039v1_genomic	NZ_CP010028	3531443	09-APR-2017	Deinococcus swuensis	Deinococcus-Thermus;Deinococci;Deinococcales
GCF_001399775.1_ASM139977v1_genomic	NZ_CP010822	2158963	11-APR-2017	Thermus aquaticus Y51MC23	Deinococcus-Thermus;Deinococci;Thermales
GCF_001644565.1_ASM164456v1_genomic	NZ_CP011387	2971983	12-APR-2017	Deinococcus puniceus	Deinococcus-Thermus;Deinococci;Deinococcales
GCF_001007995.1_ASM100799v1_genomic	NZ_CP011389	3236984	06-APR-2017	Deinococcus soli Cha et al. 2016	Deinococcus-Thermus;Deinococci;Deinococcales
GCF_001880325.1_ASM188032v1_genomic	NZ_CP016312	2035182	19-OCT-2019	Thermus brockianus	Deinococcus-Thermus;Deinococci;Thermales
GCF_000020965.1_ASM2096v1_genomic	NC_011297	1959987	07-OCT-2019	Dictyoglomus thermophilum H-6-12	Dictyoglomi;Dictyoglomales;Dictyoglomaceae
GCF_000020145.1_ASM2014v1_genomic	NC_010644	1643562	25-AUG-2019	Elusimicrobium minutum Pei191	Elusimicrobia;Elusimicrobia;Elusimicrobiales
GCF_000146025.2_ASM14602v1_genomic	NC_020419	1125857	25-AUG-2019	uncultured Termite group 1 bacterium phylotype Rs-D17	Elusimicrobia
GCF_001027545.1_ASM102754v1_genomic	NZ_CP009498	1588979	27-AUG-2019	Endomicrobium proavitum	Elusimicrobia;Endomicrobia;Endomicrobiales
GCF_000195935.2_ASM19593v1_genomic	NC_000868	1765118	17-APR-2017	Pyrococcus abyssi GE5	Euryarchaeota;Thermococci;Thermococcales
GCF_000091665.1_ASM9166v1_genomic	NC_000909	1664970	17-APR-2017	Methanocaldococcus jannaschii DSM 2661	Euryarchaeota;Methanomadagroup;Methanococci
GCF_000008645.1_ASM864v1_genomic	NC_000916	1751377	25-AUG-2019	Methanothermobacter thermautotrophicus str. Delta H	Euryarchaeota;Methanomadagroup;Methanobacteria
GCF_000008665.1_ASM866v1_genomic	NC_000917	2178400	25-AUG-2019	Archaeoglobus fulgidus DSM 4304	Euryarchaeota;Archaeoglobi;Archaeoglobales
GCF_000011105.1_ASM1110v1_genomic	NC_000961	1738505	25-AUG-2019	Pyrococcus horikoshii OT3	Euryarchaeota;Thermococci;Thermococcales
GCF_000195915.1_ASM19591v1_genomic	NC_002578	1564906	17-APR-2017	Thermoplasma acidophilum DSM 1728	Euryarchaeota;Diaforarchaeagroup;Thermoplasmata
GCF_000006805.1_ASM680v1_genomic	NC_002607	2014239	06-APR-2017	Halobacterium salinarum NRC-1	Euryarchaeota;Halobacteria;Halobacteriales
GCF_000011185.1_ASM1118v1_genomic	NC_002689	1584804	17-APR-2017	Thermoplasma volcanium GSS1	Euryarchaeota;Diaforarchaeagroup;Thermoplasmata
GCF_000007305.1_ASM730v1_genomic	NC_003413	1908256	25-AUG-2019	Pyrococcus furiosus DSM 3638	Euryarchaeota;Thermococci;Thermococcales
GCF_000008265.1_ASM826v1_genomic	NC_005877	1545895	05-NOV-2019	Picrophilus torridus DSM 9790	Euryarchaeota;Diaforarchaeagroup;Thermoplasmata
GCF_000009965.1_ASM996v1_genomic	NC_006624	2088737	31-JUL-2019	Thermococcus kodakarensis KOD1	Euryarchaeota;Thermococci;Thermococcales
GCF_000026045.1_ASM2604v1_genomic	NC_007426	2595221	25-AUG-2019	Natronomonas pharaonis DSM 2160	Euryarchaeota;Stenosarchaeagroup;Halobacteria
GCF_000012545.1_ASM1254v1_genomic	NC_007681	1767403	25-AUG-2019	Methanosphaera stadtmanae DSM 3091	Euryarchaeota;Methanomadagroup;Methanobacteria
GCF_000013445.1_ASM1344v1_genomic	NC_007796	3544738	25-AUG-2019	Methanospirillum hungatei JF-1	Euryarchaeota;Stenosarchaeagroup;Methanomicrobia
GCF_000013725.1_ASM1372v1_genomic	NC_007955	2575032	17-APR-2017	Methanococcoides burtonii DSM 6242	Euryarchaeota;Stenosarchaeagroup;Methanomicrobia
GCF_000015765.1_ASM1576v1_genomic	NC_008942	1804962	25-AUG-2019	Methanocorpusculum labreanum Z	Euryarchaeota;Stenosarchaeagroup;Methanomicrobia
GCF_000015825.1_ASM1582v1_genomic	NC_009051	2478101	25-AUG-2019	Methanoculleus marisnigri JR1	Euryarchaeota;Stenosarchaeagroup;Methanomicrobia
GCF_000063445.1_ASM6344v1_genomic	NC_009464	3179916	26-AUG-2019	Methanocella arvoryzae MRE50	Euryarchaeota;Stenosarchaeagroup;Methanomicrobia
GCF_000016525.1_ASM1652v1_genomic	NC_009515	1853160	25-AUG-2019	Methanobrevibacter smithii ATCC 35061	Euryarchaeota;Methanomadagroup;Methanobacteria
GCF_000017165.1_ASM1716v1_genomic	NC_009634	1720048	17-APR-2017	Methanococcus vannielii SB	Euryarchaeota;Methanomadagroup;Methanococci
GCF_000017185.1_ASM1718v1_genomic	NC_009635	1569500	17-APR-2017	Methanococcus aeolicus Nankai-3	Euryarchaeota;Methanomadagroup;Methanococci
GCF_000017225.1_ASM1722v1_genomic	NC_009637	1772694	06-APR-2017	Methanococcus maripaludis C7	Euryarchaeota;Methanococci;Methanococcales
GCF_000017625.1_ASM1762v1_genomic	NC_009712	2542943	28-AUG-2017	Methanoregula boonei 6A8	Euryarchaeota;Stenosarchaeagroup;Methanomicrobia
GCF_000021965.1_ASM2196v1_genomic	NC_011832	2922917	25-AUG-2019	Methanosphaerula palustris E1-9c	Euryarchaeota;Stenosarchaeagroup;Methanomicrobia
GCF_000022205.1_ASM2220v1_genomic	NC_012029	2735295	18-NOV-2019	Halorubrum lacusprofundi ATCC 49239	Euryarchaeota;Stenosarchaeagroup;Halobacteria
GCF_000022545.1_ASM2254v1_genomic	NC_012883	1845800	25-AUG-2019	Thermococcus sibiricus MM 739	Euryarchaeota;Thermococci;Thermococcales
GCF_000023985.1_ASM2398v1_genomic	NC_013156	1485061	17-APR-2017	Methanocaldococcus fervens AG86	Euryarchaeota;Methanomadagroup;Methanococci
GCF_000023945.1_ASM2394v1_genomic	NC_013158	3116795	25-AUG-2019	Halorhabdus utahensis DSM 12940	Euryarchaeota;Stenosarchaeagroup;Halobacteria
GCF_000023965.1_ASM2396v1_genomic	NC_013202	3110487	25-AUG-2019	Halomicrobium mukohataei DSM 12286	Euryarchaeota;Stenosarchaeagroup;Halobacteria
GCF_000024625.1_ASM2462v1_genomic	NC_013407	1746329	05-NOV-2019	Methanocaldococcus vulcanius M7	Euryarchaeota;Methanomadagroup;Methanococci
GCF_000025285.1_ASM2528v1_genomic	NC_013741	1560622	25-AUG-2019	Archaeoglobus profundus DSM 5631	Euryarchaeota;Archaeoglobi;Archaeoglobales
GCF_000025325.1_ASM2532v1_genomic	NC_013743	3889038	26-AUG-2019	Haloterrigena turkmenica DSM 5511	Euryarchaeota;Stenosarchaeagroup;Halobacteria
GCF_000024185.1_ASM2418v1_genomic	NC_013790	2937203	25-AUG-2019	Methanobrevibacter ruminantium M1	Euryarchaeota;Methanomadagroup;Methanobacteria
GCF_000025505.1_ASM2550v1_genomic	NC_013849	2196266	25-AUG-2019	Ferroglobus placidus DSM 10642	Euryarchaeota;Archaeoglobi;Archaeoglobales
GCF_000025625.1_ASM2562v1_genomic	NC_013922	3751858	25-AUG-2019	Natrialba magadii ATCC 43099	Euryarchaeota;Stenosarchaeagroup;Halobacteria
GCF_000025665.1_ASM2566v1_genomic	NC_013926	1486778	07-APR-2017	Aciduliprofundum boonei T469	Euryarchaeota;DHVE2group;Aciduliprofundum
GCF_000025685.1_ASM2568v1_genomic	NC_013967	2847757	25-AUG-2019	Haloferax volcanii DS2	Euryarchaeota;Stenosarchaeagroup;Halobacteria
GCF_000025865.1_ASM2586v1_genomic	NC_014002	2012424	17-APR-2017	Methanohalophilus mahii DSM 5219	Euryarchaeota;Stenosarchaeagroup;Methanomicrobia
GCF_000092305.1_ASM9230v1_genomic	NC_014122	1328194	17-APR-2017	Methanocaldococcus infernus ME	Euryarchaeota;Methanomadagroup;Methanococci
GCF_000006175.1_ASM617v2_genomic	NC_014222	1936387	17-APR-2017	Methanococcus voltae A3	Euryarchaeota;Methanococci;Methanococcales
GCF_000196655.1_ASM19665v1_genomic	NC_014253	2242317	17-APR-2017	Methanohalobium evestigatum Z-7303	Euryarchaeota;Stenosarchaeagroup;Methanomicrobia
GCF_000196895.1_ASM19689v1_genomic	NC_014297	2809118	26-AUG-2019	Halalkalicoccus jeotgali B3	Euryarchaeota;Stenosarchaeagroup;Halobacteria
GCF_000145295.1_ASM14529v1_genomic	NC_014408	1634695	25-AUG-2019	Methanothermobacter marburgensis str. Marburg	Euryarchaeota;Methanomadagroup;Methanobacteria
GCF_000147875.1_ASM14787v1_genomic	NC_014507	2843290	26-AUG-2019	Methanolacinia petrolearia DSM 11571	Euryarchaeota;Stenosarchaeagroup;Methanomicrobia
GCF_000166095.1_ASM16609v1_genomic	NC_014658	1243342	25-AUG-2019	Methanothermus fervidus DSM 2088	Euryarchaeota;Methanomadagroup;Methanobacteria
GCF_000172995.2_ASM17299v2_genomic	NC_014729	2820544	26-AUG-2019	Halogeometricum borinquense DSM 11551	Euryarchaeota;Stenosarchaeagroup;Halobacteria
GCF_000151105.2_ASM15110v2_genomic	NC_014804	2010078	25-AUG-2019	Thermococcus barophilus MP	Euryarchaeota;Thermococci;Thermococcales
GCF_000191585.1_ASM19158v1_genomic	NC_015216	2583753	26-AUG-2019	Methanobacterium lacus	Euryarchaeota;Methanomadagroup;Methanobacteria
GCF_000194625.1_ASM19462v1_genomic	NC_015320	1901943	17-APR-2017	Archaeoglobus veneficus SNP6	Euryarchaeota;Archaeoglobi;Archaeoglobales
GCF_000204415.1_ASM20441v1_genomic	NC_015416	3008626	17-APR-2017	Methanothrix soehngenii GP6	Euryarchaeota;Stenosarchaeagroup;Methanomicrobia
GCF_000214415.1_ASM21441v1_genomic	NC_015562	1854197	17-APR-2017	Methanotorris igneus Kol 5	Euryarchaeota;Methanomadagroup;Methanococci
GCF_000214725.1_ASM21472v1_genomic	NC_015574	2546541	25-NOV-2019	Methanobacterium paludis	Euryarchaeota;Methanomadagroup;Methanobacteria
GCF_000179575.2_ASM17957v2_genomic	NC_015636	1662525	04-APR-2018	Methanothermococcus okinawensis IH1	Euryarchaeota;Methanomadagroup;Methanococci
GCF_000217715.1_ASM21771v1_genomic	NC_015666	3668009	26-AUG-2019	Halopiger xanaduensis SH-6	Euryarchaeota;Stenosarchaeagroup;Halobacteria
GCF_000217995.1_ASM21799v1_genomic	NC_015676	2138444	17-APR-2017	Methanosalsum zhilinae DSM 4017	Euryarchaeota;Stenosarchaeagroup;Methanomicrobia
GCF_000215995.1_ASM21599v1_genomic	NC_015680	1716818	26-AUG-2019	Pyrococcus yayanosii CH1	Euryarchaeota;Thermococci;Thermococcales
GCF_000220645.1_ASM22064v1_genomic	NC_015847	1746697	26-AUG-2019	Methanococcus maripaludis X1	Euryarchaeota;Methanomadagroup;Methanococci
GCF_000223905.1_ASM22390v1_genomic	NC_015948	2995271	26-AUG-2019	Haloarcula hispanica ATCC 33960	Euryarchaeota;Stenosarchaeagroup;Halobacteria
GCF_000251105.1_ASM25110v1_genomic	NC_017034	2378438	26-AUG-2019	Methanocella conradii HZ254	Euryarchaeota;Stenosarchaeagroup;Methanomicrobia
GCF_000237865.1_ASM23786v1_genomic	NC_017459	3148033	11-SEP-2019	Haloquadratum walsbyi C23	Euryarchaeota;Stenosarchaeagroup;Halobacteria
GCF_000235565.1_ASM23556v1_genomic	NC_017527	2559043	26-AUG-2019	Methanosaeta harundinacea 6Ac	Euryarchaeota;Stenosarchaeagroup;Methanomicrobia
GCF_000306765.2_ASM30676v2_genomic	NC_017941	2948884	09-APR-2017	Haloferax mediterranei ATCC 33500	Euryarchaeota;Stenosarchaeagroup;Halobacteria
GCF_000265525.1_ASM26552v1_genomic	NC_018015	1950313	26-AUG-2019	Thermococcus cleftensis	Euryarchaeota;Thermococci;Thermococcales
GCF_000304355.2_Mb_MS2_genomic	NC_018227	2789774	10-APR-2017	Methanoculleus bourgensis MS2	Euryarchaeota;Stenosarchaeagroup;Methanomicrobia
GCF_000306725.1_ASM30672v1_genomic	NC_018876	3072769	25-SEP-2019	Methanolobus psychrophilus R15	Euryarchaeota;Stenosarchaeagroup;Methanomicrobia
GCF_000230715.2_ASM23071v3_genomic	NC_019792	3788356	08-APR-2017	Natronobacterium gregoryi SP2	Euryarchaeota;Stenosarchaeagroup;Halobacteria
GCF_000327485.1_ASM32748v1_genomic	NC_019943	2820858	26-AUG-2019	Methanoregula formicica SMSP	Euryarchaeota;Stenosarchaeagroup;Methanomicrobia
GCF_000230735.2_ASM23073v3_genomic	NC_019962	3790479	19-MAY-2017	Natrinema pellirubrum DSM 15624	Euryarchaeota;Stenosarchaeagroup;Halobacteria
GCF_000328685.1_ASM32868v1_genomic	NC_019974	4013216	19-MAY-2017	Natronococcus occultus SP4	Euryarchaeota;Stenosarchaeagroup;Halobacteria
GCF_000328665.1_ASM32866v1_genomic	NC_019977	2428904	17-APR-2017	Methanomethylovorans hollandica DSM 15978	Euryarchaeota;Stenosarchaeagroup;Methanomicrobia
GCF_000591055.1_ASM59105v1_genomic	NC_020388	2912573	19-OCT-2019	Natronomonas moolapensis 8.8.11	Euryarchaeota;Stenosarchaeagroup;Halobacteria
GCF_000350305.1_ASM35030v1_genomic	NC_020892	1461105	17-APR-2017	Thermoplasmatales archaeon BRNA1	Euryarchaeota;Thermoplasmata;Thermoplasmatales
GCF_000385565.1_ASM38556v1_genomic	NC_021169	2076931	26-AUG-2019	Archaeoglobus sulfaticallidus PM70-1	Euryarchaeota;Archaeoglobi;Archaeoglobales
GCF_000152265.2_ASM15226v2_genomic	NC_021592	1935211	26-AUG-2019	Ferroplasma acidarmanus fer1	Euryarchaeota;Diaforarchaeagroup;Thermoplasmata
GCF_000470655.1_HATI1_genomic	NC_021921	2815791	27-AUG-2019	Halorhabdus tiamatea SARL4B	Euryarchaeota;Stenosarchaeagroup;Halobacteria
GCF_000246985.2_ASM24698v3_genomic	NC_022084	2215172	27-AUG-2019	Thermococcus litoralis DSM 5473	Euryarchaeota;Thermococci;Thermococcales
GCF_000725425.1_ASM72542v1_genomic	NZ_CP006019	1859370	27-AUG-2019	Palaeococcus pacificus DY20341	Euryarchaeota;Thermococci;Thermococcales
GCF_000762265.1_ASM76226v1_genomic	NZ_CP006933	2449987	09-APR-2017	Methanobacterium formicicum	Euryarchaeota;Methanobacteria;Methanobacteriales
GCF_000517445.1_ASM51744v1_genomic	NZ_CP006965	1957742	27-AUG-2019	Thermococcus paralvinellae	Euryarchaeota;Thermococci;Thermococcales
GCF_000517625.1_ASM51762v1_genomic	NZ_CP007055	2789326	18-APR-2017	Halostagnicola larsenii XH-48	Euryarchaeota;Stenosarchaeagroup;Halobacteria
GCF_000816105.1_ASM81610v1_genomic	NZ_CP007140	1920914	17-APR-2017	Thermococcus guaymasensis DSM 11113	Euryarchaeota;Thermococci;Thermococcales
GCF_000585495.1_ASM58549v1_genomic	NZ_CP007264	1976356	17-APR-2017	Thermococcus nautili	Euryarchaeota;Thermococci;Thermococcales
GCF_001011115.1_ASM101111v1_genomic	NZ_CP008874	2085482	25-NOV-2019	Halanaeroarchaeum sulfurireducens	Euryarchaeota;Stenosarchaeagroup;Halobacteria
GCF_000769655.1_ASM76965v1_genomic	NZ_CP008887	2122535	27-AUG-2019	Thermococcus eurythermalis	Euryarchaeota;Thermococci;Thermococcales
GCF_000739065.1_ASM73906v1_genomic	NZ_CP009149	1607556	25-NOV-2019	Methanocaldococcus bathoardescens	Euryarchaeota;Methanomadagroup;Methanococci
GCF_000969885.1_ASM96988v1_genomic	NZ_CP009501	3127379	10-APR-2017	Methanosarcina thermophila TM-1	Euryarchaeota;Stenosarchaeagroup;Methanomicrobia
GCF_000970085.1_ASM97008v1_genomic	NZ_CP009506	5017558	10-APR-2017	Methanosarcina siciliae T4/M	Euryarchaeota;Stenosarchaeagroup;Methanomicrobia
GCF_000970205.1_ASM97020v1_genomic	NZ_CP009512	4142816	01-DEC-2019	Methanosarcina mazei S-6	Euryarchaeota;Stenosarchaeagroup;Methanomicrobia
GCF_000970265.1_ASM97026v1_genomic	NZ_CP009515	4139808	17-APR-2017	Methanosarcina lacustris Z-7289	Euryarchaeota;Methanomicrobia;Methanosarcinales
GCF_000970285.1_ASM97028v1_genomic	NZ_CP009516	5018607	10-APR-2017	Methanosarcina horonobensis HB-1 = JCM 15518	Euryarchaeota;Stenosarchaeagroup;Methanomicrobia
GCF_000970305.1_ASM97030v1_genomic	NZ_CP009517	4560446	01-DEC-2019	Methanosarcina barkeri 3	Euryarchaeota;Stenosarchaeagroup;Methanomicrobia
GCF_000970325.1_ASM97032v1_genomic	NZ_CP009518	2394636	10-APR-2017	Methanococcoides methylutens MM1	Euryarchaeota;Methanomicrobia;Methanosarcinales
GCF_000969905.1_ASM96990v1_genomic	NZ_CP009520	4505752	17-APR-2017	Methanosarcina vacuolata Z-761	Euryarchaeota;Stenosarchaeagroup;Methanomicrobia
GCF_000970025.1_ASM97002v1_genomic	NZ_CP009528	4533209	01-DEC-2019	Methanosarcina barkeri MS	Euryarchaeota;Stenosarchaeagroup;Methanomicrobia
GCF_000789255.1_ASM78925v1_genomic	NZ_CP009552	1860815	27-AUG-2019	Geoglobus acetivorans	Euryarchaeota;Archaeoglobi;Archaeoglobales
GCF_001577775.1_ASM157777v1_genomic	NZ_CP010835	1977126	02-NOV-2019	Pyrococcus kukulkanii	Euryarchaeota;Thermococci;Thermococcales
GCF_001477655.1_ASM147765v1_genomic	NZ_CP011266	2543538	16-APR-2017	Methanobrevibacter millerae	Euryarchaeota;Methanobacteria;Methanobacteriales
GCF_001006045.1_ASM100604v1_genomic	NZ_CP011267	1770093	17-APR-2017	Geoglobus ahangari	Euryarchaeota;Archaeoglobi;Archaeoglobales
GCF_001560915.1_ASM156091v1_genomic	NZ_CP014214	1937883	23-OCT-2017	methanogenic archaeon ISO4-H5	Euryarchaeota;Thermoplasmata;
GCF_001563245.1_ASM156324v1_genomic	NZ_CP014265	2201192	28-AUG-2019	Methanobrevibacter olleyae	Euryarchaeota;Methanomadagroup;Methanobacteria
GCF_002214365.1_ASM221436v1_genomic	NZ_CP014854	1866819	07-JUL-2017	Thermococcus celer Vu 13 = JCM 8558	Euryarchaeota;Thermococci;Thermococcales
GCF_002214385.1_ASM221438v1_genomic	NZ_CP014855	1674122	07-JUL-2017	Thermococcus gorgonarius	Euryarchaeota;Thermococci;Thermococcales
GCF_002214585.1_ASM221458v1_genomic	NZ_CP014862	2005098	07-JUL-2017	Thermococcus profundus	Euryarchaeota;Thermococci;Thermococcales
GCF_002214465.1_ASM221446v1_genomic	NZ_CP015101	1922421	07-JUL-2017	Thermococcus barossii	Euryarchaeota;Thermococci;Thermococcales
GCF_002214485.1_ASM221448v1_genomic	NZ_CP015102	1785673	07-JUL-2017	Thermococcus pacificus	Euryarchaeota;Thermococci;Thermococcales
GCF_002214505.1_ASM221450v1_genomic	NZ_CP015103	2029167	07-JUL-2017	Thermococcus siculi	Euryarchaeota;Thermococci;Thermococcales
GCF_002214545.1_ASM221454v1_genomic	NZ_CP015105	2065932	07-JUL-2017	Thermococcus thioreducens	Euryarchaeota;Thermococci;Thermococcales
GCF_001647085.1_ASM164708v1_genomic	NZ_CP015520	1928800	12-APR-2017	Thermococcus piezophilus	Euryarchaeota;Thermococci;Thermococcales
GCF_001886955.1_ASM188695v1_genomic	NZ_CP016804	2085946	28-AUG-2019	Halodesulfurarchaeum formicicum	Euryarchaeota;Stenosarchaeagroup;Halobacteria
GCF_001889405.1_ASM188940v1_genomic	NZ_CP017921	2022959	14-APR-2017	Methanohalophilus halophilus	Euryarchaeota;Stenosarchaeagroup;Methanomicrobia
GCF_000226975.2_ASM22697v3_genomic	NZ_CP019285	4161587	17-APR-2017	Halobiforma lacisalsi AJ5	Euryarchaeota;Stenosarchaeagroup;Halobacteria
GCF_001971705.1_ASM197170v1_genomic	NZ_CP019327	3397437	17-APR-2017	Haloterrigena daqingensis	Euryarchaeota;Stenosarchaeagroup;Halobacteria
GCF_002156705.1_ASM215670v1_genomic	NZ_CP019893	3930546	19-OCT-2019	Natronolimnobius aegyptiacus	Euryarchaeota;Stenosarchaeagroup;Halobacteria
GCF_001488575.1_Halobacterium_hubeiense_JI20-1_genomic	NZ_LN831302	2510607	11-APR-2017	Halobacterium hubeiense	Euryarchaeota;Stenosarchaeagroup;Halobacteria
GCF_900095295.1_MCBB_genomic	NZ_LT607756	2451457	08-AUG-2019	Methanobacterium congolense	Euryarchaeota;Methanomadagroup;Methanobacteria
GCF_900095815.1_SIV6_genomic	NZ_LT608329	1686891	07-AUG-2019	Methanothermobacter wolfeii	Euryarchaeota;Methanomadagroup;Methanobacteria
GCF_000146505.1_ASM14650v1_genomic	NC_017448	3843004	21-OCT-2017	Fibrobacter succinogenes subsp. succinogenes S85	Fibrobacteres;Fibrobacterales;Fibrobacteraceae
GCF_000007085.1_ASM708v1_genomic	NC_003869	2689445	11-JAN-2018	Caldanaerobacter subterraneus subsp. tengcongensis MB4	Firmicutes;Clostridia;Thermoanaerobacterales
GCF_000011245.1_ASM1124v1_genomic	NC_004193	3630528	19-OCT-2019	Oceanobacillus iheyensis HTE831	Firmicutes;Bacilli;Bacillales
GCF_000007625.1_ASM762v1_genomic	NC_004557	2799251	2017-11-29	Clostridium tetani E88	Firmicutes;Clostridia;Clostridiales
GCF_000009905.1_ASM990v1_genomic	NC_006177	3566135	25-AUG-2019	Symbiobacterium thermophilum IAM 14863	Firmicutes;Clostridia;Clostridiales
GCF_000011645.1_ASM1164v1_genomic	NC_006270	4222597	18-MAY-2017	Bacillus licheniformis DSM 13 = ATCC 14580	Firmicutes;Bacilli;Bacillales
GCF_000009825.1_ASM982v1_genomic	NC_006582	4303871	19-OCT-2019	Bacillus clausii KSM-K16	Firmicutes;Bacilli;Bacillales
GCF_000009865.1_ASM986v1_genomic	NC_007168	2685015	26-AUG-2019	Staphylococcus haemolyticus JCSC1435	Firmicutes;Bacilli;Bacillales
GCF_000010125.1_ASM1012v1_genomic	NC_007350	2516575	2017-11-29	Staphylococcus saprophyticus subsp. saprophyticus ATCC 15305 = NCTC	Firmicutes;Bacilli;Bacillales
GCF_000012865.1_ASM1286v1_genomic	NC_007503	2401520	17-APR-2017	Carboxydothermus hydrogenoformans Z-2901	Firmicutes;Clostridia;Thermoanaerobacterales
GCF_000056065.1_ASM5606v1_genomic	NC_008054	1864998	2017-11-30	Lactobacillus delbrueckii subsp. bulgaricus ATCC 11842 = JCM 1002	Firmicutes;Bacilli;Lactobacillales
GCF_000013285.1_ASM1328v1_genomic	NC_008261	3256683	25-AUG-2019	Clostridium perfringens ATCC 13124	Firmicutes;Clostridia;Clostridiales
GCF_000014725.1_ASM1472v1_genomic	NC_008346	2936195	06-APR-2017	Syntrophomonas wolfei subsp. wolfei str. Goettingen G311	Firmicutes;Clostridia;Clostridiales
GCF_000014465.1_ASM1446v1_genomic	NC_008497	2291220	25-AUG-2019	Lactobacillus brevis ATCC 367	Firmicutes;Bacilli;Lactobacillales
GCF_000014505.1_ASM1450v1_genomic	NC_008525	1832387	25-AUG-2019	Pediococcus pentosaceus ATCC 25745	Firmicutes;Bacilli;Lactobacillales
GCF_000014385.1_ASM1438v1_genomic	NC_008528	1780517	25-AUG-2019	Oenococcus oeni PSU-1	Firmicutes;Bacilli;Lactobacillales
GCF_000014425.1_ASM1442v1_genomic	NC_008530	1894360	2017-11-29	Lactobacillus gasseri ATCC 33323 = JCM 1131	Firmicutes;Bacilli;Lactobacillales
GCF_000014445.1_ASM1444v1_genomic	NC_008531	2038396	25-AUG-2019	Leuconostoc mesenteroides subsp. mesenteroides ATCC 8293	Firmicutes;Bacilli;Lactobacillales
GCF_000014125.1_ASM1412v1_genomic	NC_008593	2547720	25-AUG-2019	Clostridium novyi NT	Firmicutes;Clostridia;Clostridiales
GCF_000015865.1_ASM1586v1_genomic	NC_009012	3843301	25-AUG-2019	Hungateiclostridium thermocellum ATCC 27405	Firmicutes;Clostridia;Clostridiales
GCF_000016165.1_ASM1616v1_genomic	NC_009253	3608104	17-APR-2017	Desulfotomaculum reducens MI-1	Firmicutes;Clostridia;Clostridiales
GCF_000015745.1_ASM1574v1_genomic	NC_009328	3550319	25-AUG-2019	Geobacillus thermodenitrificans NG80-2	Firmicutes;Bacilli;Bacillales
GCF_000016545.1_ASM1654v1_genomic	NC_009437	2970275	25-AUG-2019	Caldicellulosiruptor saccharolyticus DSM 8903	Firmicutes;Clostridia;Thermoanaerobacterales
GCF_000016825.1_ASM1682v1_genomic	NC_009513	1999618	28-NOV-2019	Lactobacillus reuteri DSM 20016	Firmicutes;Bacilli;Lactobacillales
GCF_000016985.1_ASM1698v1_genomic	NC_009633	4929566	18-MAY-2017	Alkaliphilus metalliredigens QYMF	Firmicutes;Clostridia;Clostridiales
GCF_000017425.1_ASM1742v1_genomic	NC_009674	4087024	25-AUG-2019	Bacillus cytotoxicus NVH 391-98	Firmicutes;Bacilli;Bacillales
GCF_000016505.1_ASM1650v1_genomic	NC_009706	3964618	25-AUG-2019	Clostridium kluyveri DSM 555	Firmicutes;Clostridia;Clostridiales
GCF_000017005.1_ASM1700v1_genomic	NC_009785	2196662	25-AUG-2019	Streptococcus gordonii str. Challis substr. CH1	Firmicutes;Bacilli;Lactobacillales
GCF_000018325.1_ASM1832v1_genomic	NC_009922	3123558	17-APR-2017	Alkaliphilus oremlandii OhILAs	Firmicutes;Clostridia;Clostridiales
GCF_000018685.1_ASM1868v1_genomic	NC_010001	4847594	28-AUG-2017	Lachnoclostridium phytofermentans ISDg	Firmicutes;Clostridia;Clostridiales
GCF_000019165.1_ASM1916v1_genomic	NC_010337	3075407	25-AUG-2019	Heliobacterium modesticaldum Ice1	Firmicutes;Clostridia;Clostridiales
GCF_000010185.1_ASM1018v1_genomic	NC_010376	1797577	25-AUG-2019	Finegoldia magna ATCC 29328	Firmicutes;Tissierellia;Tissierellales
GCF_000026405.1_ASM2640v1_genomic	NC_010471	1796284	25-AUG-2019	Leuconostoc citreum KM20	Firmicutes;Bacilli;Lactobacillales
GCF_000019905.1_ASM1990v1_genomic	NC_010556	3034136	25-AUG-2019	Exiguobacterium sibiricum 255-15	Firmicutes;Bacilli;Bacillales
GCF_000010145.1_ASM1014v1_genomic	NC_010610	2098685	01-AUG-2019	Lactobacillus fermentum IFO 3956	Firmicutes;Bacilli;Lactobacillales
GCF_000020165.1_ASM2016v1_genomic	NC_010674	3800327	06-APR-2017	Clostridium botulinum B str. Eklund 17B (NRP)	Firmicutes;Clostridia;Clostridiales
GCF_000020005.1_ASM2000v1_genomic	NC_010718	3165557	25-AUG-2019	Natranaerobius thermophilus JW/NM-WN-LF	Firmicutes;Clostridia;Natranaerobiales
GCF_000021925.1_ASM2192v1_genomic	NC_011830	5279134	25-AUG-2019	Desulfitobacterium hafniense DCB-2	Firmicutes;Clostridia;Clostridiales
GCF_000022065.1_ASM2206v1_genomic	NC_011898	4068724	28-AUG-2017	Ruminiclostridium cellulolyticum H10	Firmicutes;Clostridia;Clostridiales
GCF_000020485.1_ASM2048v1_genomic	NC_011899	2578146	25-AUG-2019	Halothermothrix orenii H 168	Firmicutes;Clostridia;Halanaerobiales
GCF_000009545.1_ASM954v1_genomic	NC_012004	1852352	28-NOV-2019	Streptococcus uberis 0140J	Firmicutes;Bacilli;Lactobacillales
GCF_000022325.1_ASM2232v1_genomic	NC_012034	2919718	01-SEP-2017	Caldicellulosiruptor bescii DSM 6725	Firmicutes;Clostridia;Thermoanaerobacterales
GCF_000026605.1_ASM2660v1_genomic	NC_012470	2149868	25-AUG-2019	Streptococcus equi subsp. zooepidemicus	Firmicutes;Bacilli;Lactobacillales
GCF_000010165.1_ASM1016v1_genomic	NC_012491	6296436	07-APR-2017	Brevibacillus brevis NBRC 100599	Firmicutes;Bacilli;Bacillales
GCF_000146185.1_ASM14618v1_genomic	NC_012778	2144190	26-AUG-2019	[Eubacterium] eligens ATCC 27750	Firmicutes;Clostridia;Clostridiales
GCF_000020605.1_ASM2060v1_genomic	NC_012781	3449685	25-AUG-2019	[Eubacterium] rectale ATCC 33656	Firmicutes;Clostridia;Clostridiales
GCF_000024105.1_ASM2410v1_genomic	NC_013171	1883067	25-AUG-2019	Anaerococcus prevotii DSM 20548	Firmicutes;Tissierellia;Tissierellales
GCF_000026505.1_ASM2650v1_genomic	NC_013198	3010111	25-AUG-2019	Lactobacillus rhamnosus GG	Firmicutes;Bacilli;Lactobacillales
GCF_000024285.1_ASM2428v1_genomic	NC_013205	3018755	25-AUG-2019	Alicyclobacillus acidocaldarius subsp. acidocaldarius DSM 446	Firmicutes;Bacilli;Bacillales
GCF_000024205.1_ASM2420v1_genomic	NC_013216	4545624	15-JUN-2017	Desulfofarcimen acetoxidans DSM 771	Firmicutes;Clostridia;Clostridiales
GCF_000024605.1_ASM2460v1_genomic	NC_013385	2129237	17-APR-2017	Ammonifex degensii KC4	Firmicutes;Clostridia;Thermoanaerobacterales
GCF_000024945.1_ASM2494v1_genomic	NC_013520	2132142	25-AUG-2019	Veillonella parvula DSM 2008	Firmicutes;Negativicutes;Veillonellales
GCF_000025305.1_ASM2530v1_genomic	NC_013740	2329769	25-AUG-2019	Acidaminococcus fermentans DSM 20731	Firmicutes;Negativicutes;Acidaminococcales
GCF_000005825.2_ASM582v2_genomic	NC_013791	3858997	26-AUG-2019	Bacillus pseudofirmus OF4	Firmicutes;Bacilli;Bacillales
GCF_000025085.1_ASM2508v1_genomic	NC_013893	2658366	25-AUG-2019	Staphylococcus lugdunensis HKU09-01	Firmicutes;Bacilli;Bacillales
GCF_000025225.2_ASM2522v1_genomic	NC_013895	1809746	03-SEP-2017	Mageeibacillus indolicus UPII9-5	Firmicutes;Clostridia;Clostridiales
GCF_000025645.1_ASM2564v1_genomic	NC_013921	2451061	17-APR-2017	Thermoanaerobacter italicus Ab9	Firmicutes;Clostridia;Thermoanaerobacterales
GCF_000092905.1_ASM9290v1_genomic	NC_014098	3384766	26-AUG-2019	Kyrpidia tusciae DSM 2912	Firmicutes;Bacilli;Bacillales
GCF_000092505.1_ASM9250v1_genomic	NC_014136	2002721	25-AUG-2019	Leuconostoc kimchii IMSNU 11154	Firmicutes;Bacilli;Lactobacillales
GCF_000093085.1_ASM9308v1_genomic	NC_014219	3592487	02-DEC-2019	[Bacillus] selenitireducens MLS10	Firmicutes;Bacilli;Bacillales
GCF_000092405.1_ASM9240v1_genomic	NC_014220	2405559	25-AUG-2019	Syntrophothermus lipocalidus DSM 12680	Firmicutes;Clostridia;Clostridiales
GCF_000144625.1_ASM14462v1_genomic	NC_014376	4662871	03-SEP-2017	[Clostridium] saccharolyticum WM1	Firmicutes;Clostridia;Clostridiales
GCF_000144645.1_ASM14464v1_genomic	NC_014377	2280035	25-AUG-2019	Thermosediminibacter oceani DSM 16646	Firmicutes;Clostridia;Thermoanaerobacterales
GCF_000144695.1_ASM14469v1_genomic	NC_014378	2469596	25-AUG-2019	Acetohalobium arabaticum DSM 5501	Firmicutes;Clostridia;Halanaerobiales
GCF_000145035.1_ASM14503v1_genomic	NC_014387	3554804	25-NOV-2019	Butyrivibrio proteoclasticus B316	Firmicutes;Clostridia;Clostridiales
GCF_000145275.1_ASM14527v1_genomic	NC_014393	5262222	15-JUN-2017	Clostridium cellulovorans 743B	Firmicutes;Clostridia;Clostridiales
GCF_000145615.1_ASM14561v1_genomic	NC_014410	2785752	07-APR-2017	Thermoanaerobacterium thermosaccharolyticum DSM 571	Firmicutes;Clostridia;Thermoanaerobacterales
GCF_000196735.1_ASM19673v1_genomic	NC_014551	3980199	2017-11-30	Bacillus amyloliquefaciens DSM 7 = ATCC 23350	Firmicutes;Bacilli;Bacillales
GCF_000196455.1_ASM19645v1_genomic	NC_014614	2715461	07-APR-2017	Acetoanaerobium sticklandii	Firmicutes;Clostridia;Clostridiales
GCF_000164985.3_ASM16498v2_genomic	NC_014622	5728392	27-AUG-2019	Paenibacillus polymyxa SC2	Firmicutes;Bacilli;Bacillales
GCF_000166415.1_ASM16641v1_genomic	NC_014654	2613117	03-SEP-2017	Halanaerobium hydrogeniformans	Firmicutes;Clostridia;Halanaerobiales
GCF_000178115.2_ASM17811v2_genomic	NC_014828	3008576	17-APR-2017	Ethanoligenens harbinense YUAN-3	Firmicutes;Clostridia;Clostridiales
GCF_000177235.2_ASM17723v2_genomic	NC_014829	4681672	15-JUN-2017	Bacillus cellulosilyticus DSM 2522	Firmicutes;Bacilli;Bacillales
GCF_000184705.1_ASM18470v1_genomic	NC_014831	2844696	26-AUG-2019	Thermaerobacter marianensis DSM 12885	Firmicutes;Clostridia;Clostridiales
GCF_000179635.2_ASM17963v2_genomic	NC_014833	3685408	19-MAY-2017	Ruminococcus albus 7 = DSM 20455	Firmicutes;Clostridia;Clostridiales
GCF_000185885.1_ASM18588v1_genomic	NC_014925	2617381	25-AUG-2019	Staphylococcus pseudintermedius HKU10-03	Firmicutes;Bacilli;Bacillales
GCF_000190635.1_ASM19063v1_genomic	NC_015172	3406739	26-AUG-2019	Syntrophobotulus glycolicus DSM 8271	Firmicutes;Clostridia;Clostridiales
GCF_000191545.1_ASM19154v1_genomic	NC_015214	2078001	26-AUG-2019	Lactobacillus amylovorus	Firmicutes;Bacilli;Lactobacillales
GCF_000178835.2_ASM17883v2_genomic	NC_015275	4714237	18-MAY-2017	Cellulosilyticum lentocellum DSM 5427	Firmicutes;Clostridia;Clostridiales
GCF_000204565.1_ASM20456v1_genomic	NC_015425	2773157	26-AUG-2019	Clostridium botulinum BKT015925	Firmicutes;Clostridia;Clostridiales
GCF_000208405.1_ASM20840v1_genomic	NC_015437	2568361	07-APR-2017	Selenomonas sputigena ATCC 35185	Firmicutes;Negativicutes;Selenomonadales
GCF_000212395.1_ASM21239v1_genomic	NC_015499	1898865	25-NOV-2019	Thermodesulfobium narugense DSM 14796	Firmicutes;Clostridia;Thermoanaerobacterales
GCF_000213255.1_ASM21325v1_genomic	NC_015520	3135972	26-AUG-2019	Mahella australiensis 50-1 BON	Firmicutes;Clostridia;Thermoanaerobacterales
GCF_000189775.2_ASM18977v3_genomic	NC_015555	2534358	25-NOV-2019	Thermoanaerobacterium xylanolyticum LX-11	Firmicutes;Clostridia;Thermoanaerobacterales
GCF_000213825.1_ASM21382v1_genomic	NC_015558	2143887	07-OCT-2019	Streptococcus parauberis KCTC 11537	Firmicutes;Bacilli;Lactobacillales
GCF_000214435.1_ASM21443v1_genomic	NC_015565	2892255	04-SEP-2017	Desulfotomaculum nigrificans CO-1-SRB	Firmicutes;Clostridia;Clostridiales
GCF_000215085.1_ASM21508v1_genomic	NC_015589	3969014	26-AUG-2019	Desulfotomaculum ruminis DSM 2154	Firmicutes;Clostridia;Clostridiales
GCF_000270085.1_ASM27008v1_genomic	NC_015601	1787941	26-AUG-2019	Erysipelothrix rhusiopathiae str. Fujisawa	Firmicutes;Erysipelotrichia;Erysipelotrichales
GCF_000214785.1_ASM21478v1_genomic	NC_015602	2113023	26-AUG-2019	Lactobacillus kefiranofaciens ZW3	Firmicutes;Bacilli;Lactobacillales
GCF_000164675.2_ASM16467v2_genomic	NC_015678	2153652	28-NOV-2019	Streptococcus parasanguinis ATCC 15912	Firmicutes;Bacilli;Lactobacillales
GCF_000219805.1_ASM21980v1_genomic	NC_015759	1422478	26-AUG-2019	Weissella koreensis KACC 15510	Firmicutes;Bacilli;Lactobacillales
GCF_000269925.1_ASM26992v1_genomic	NC_015930	1950135	26-AUG-2019	Lactococcus garvieae ATCC 49156	Firmicutes;Bacilli;Lactobacillales
GCF_000147695.2_ASM14769v3_genomic	NC_015958	2785056	04-APR-2018	Thermoanaerobacter wiegelii Rt8.B1	Firmicutes;Clostridia;Thermoanaerobacterales
GCF_000224985.1_ASM22498v1_genomic	NC_015975	2066652	07-OCT-2019	Lactobacillus ruminis ATCC 27782	Firmicutes;Bacilli;Lactobacillales
GCF_000225345.1_ASM22534v1_genomic	NC_015977	3592125	26-AUG-2019	Roseburia hominis A2-183	Firmicutes;Clostridia;Clostridiales
GCF_000225325.1_ASM22532v1_genomic	NC_015978	1298316	26-AUG-2019	Lactobacillus sanfranciscensis TMW 1.1304	Firmicutes;Bacilli;Lactobacillales
GCF_000283575.1_ASM28357v1_genomic	NC_016048	4410036	25-NOV-2019	Oscillibacter valericigenes Sjm18-20	Firmicutes;Clostridia;Clostridiales
GCF_000283615.1_ASM28361v1_genomic	NC_016052	2562720	07-APR-2017	Tetragenococcus halophilus NBRC 12172	Firmicutes;Bacilli;Lactobacillales
GCF_000230275.1_ASM23027v1_genomic	NC_016077	2487765	26-AUG-2019	Acidaminococcus intestini RyC-MR95	Firmicutes;Negativicutes;Acidaminococcales
GCF_000235605.1_ASM23560v1_genomic	NC_016584	5863081	26-AUG-2019	Desulfosporosinus orientis DSM 765	Firmicutes;Clostridia;Clostridiales
GCF_000237995.1_ASM23799v2_genomic	NC_016605	1829111	26-AUG-2019	Pediococcus claussenii ATCC BAA-344	Firmicutes;Bacilli;Lactobacillales
GCF_000237085.1_ASM23708v1_genomic	NC_016627	4897678	26-AUG-2019	Hungateiclostridium clariflavum DSM 19732	Firmicutes;Clostridia;Clostridiales
GCF_000163895.2_ASM16389v2_genomic	NC_016630	1931012	17-APR-2017	Filifactor alocis ATCC 35896	Firmicutes;Clostridia;Clostridiales
GCF_000247605.1_ASM24760v1_genomic	NC_016894	4044777	26-AUG-2019	Acetobacterium woodii DSM 1030	Firmicutes;Clostridia;Clostridiales
GCF_000250655.1_ASM25065v1_genomic	NC_016935	8739048	26-AUG-2019	Paenibacillus mucilaginosus 3016	Firmicutes;Bacilli;Bacillales
GCF_000284095.1_ASM28409v1_genomic	NC_017068	3003680	11-JAN-2018	Selenomonas ruminantium subsp. lactilytica TAM6421	Firmicutes;Negativicutes;Selenomonadales
GCF_000165465.1_ASM16546v1_genomic	NC_017455	2309262	25-AUG-2019	Halanaerobium praevalens DSM 2228	Firmicutes;Clostridia;Halanaerobiales
GCF_000253395.1_ASM25339v1_genomic	NC_017581	1929905	28-NOV-2019	Streptococcus thermophilus JIM 8232	Firmicutes;Bacilli;Lactobacillales
GCF_000284515.1_ASM28451v1_genomic	NC_017668	4150632	26-AUG-2019	Halobacillus halophilus DSM 2266	Firmicutes;Bacilli;Bacillales
GCF_000243155.2_ASM24315v3_genomic	NC_018017	4321753	26-AUG-2019	Desulfitobacterium dehalogenans ATCC 51507	Firmicutes;Clostridia;Clostridiales
GCF_000255115.2_ASM25511v3_genomic	NC_018068	4926837	26-AUG-2019	Desulfosporosinus acidiphilus SJ4	Firmicutes;Clostridia;Clostridiales
GCF_000271405.2_ASM27140v2_genomic	NC_018081	2827741	26-AUG-2019	Enterococcus hirae ATCC 9790	Firmicutes;Bacilli;Lactobacillales
GCF_000231385.2_ASM23138v3_genomic	NC_018515	4873567	26-AUG-2019	Desulfosporosinus meridiei DSM 13257	Firmicutes;Clostridia;Clostridiales
GCF_000298115.2_ASM29811v2_genomic	NC_018610	2500564	26-AUG-2019	Lactobacillus buchneri CD034	Firmicutes;Bacilli;Lactobacillales
GCF_000299355.1_ASM29935v1_genomic	NC_018664	3105335	26-AUG-2019	Gottschalkia acidurici 9a	Firmicutes;Tissierellia;Tissierellales
GCF_000300135.1_ASM30013v1_genomic	NC_018673	1645096	26-AUG-2019	Leuconostoc carnosum JB16	Firmicutes;Bacilli;Lactobacillales
GCF_000307165.1_ASM30716v1_genomic	NC_018704	2569486	08-APR-2017	Amphibacillus xylanus NBRC 15112	Firmicutes;Bacilli;Bacillales
GCF_000305935.1_ASM30593v1_genomic	NC_018870	2939057	26-AUG-2019	Thermacetogenium phaeum DSM 12270	Firmicutes;Clostridia;Thermoanaerobacterales
GCF_000317855.1_ASM31785v1_genomic	NC_019042	2179445	28-NOV-2019	Streptococcus dysgalactiae subsp. equisimilis AC-2713	Firmicutes;Bacilli;Lactobacillales
GCF_000317975.2_ASM31797v2_genomic	NC_019425	3650416	26-AUG-2019	Carnobacterium maltaromaticum LMA28	Firmicutes;Bacilli;Lactobacillales
GCF_000227705.2_ASM22770v3_genomic	NC_019897	4206343	19-MAY-2017	Thermobacillus composti KWC4	Firmicutes;Bacilli;Bacillales
GCF_000243135.2_ASM24313v3_genomic	NC_019903	3624449	17-APR-2017	Desulfitobacterium dichloroeliminans LMG P-21439	Firmicutes;Clostridia;Clostridiales
GCF_000328765.2_ASM32876v2_genomic	NC_019954	2761252	27-AUG-2019	Tepidanaerobacter acetatoxydans Re1	Firmicutes;Clostridia;Thermoanaerobacterales
GCF_000328625.1_ASM32862v1_genomic	NC_019978	2649255	17-APR-2017	Halobacteroides halobius DSM 5150	Firmicutes;Clostridia;Halanaerobiales
GCF_000331995.1_ASM33199v1_genomic	NC_020134	2974379	26-AUG-2019	Thermoclostridium stercorarium subsp. stercorarium DSM 8532	Firmicutes;Clostridia;Clostridiales
GCF_000332735.1_ASM33273v1_genomic	NC_020164	2486042	26-AUG-2019	Staphylococcus warneri SG1	Firmicutes;Bacilli;Bacillales
GCF_000340885.1_ASM34088v1_genomic	NC_020291	6530257	26-AUG-2019	Clostridium saccharoperbutylacetonicum N1-4(HMT)	Firmicutes;Clostridia;Clostridiales
GCF_000157355.2_ASM15735v2_genomic	NC_020995	3427276	02-AUG-2019	Enterococcus casseliflavus EC20	Firmicutes;Bacilli;Lactobacillales
GCF_000385925.1_ASM38592v1_genomic	NC_021175	2142100	26-AUG-2019	Streptococcus cristatus AS 1.3089	Firmicutes;Bacilli;Lactobacillales
GCF_000389635.1_ASM38963v1_genomic	NC_021182	4990707	29-NOV-2019	Clostridium pasteurianum BC1	Firmicutes;Clostridia;Clostridiales
GCF_000233715.2_ASM23371v3_genomic	NC_021184	4855529	17-APR-2017	Desulfallas gibsoniae DSM 7213	Firmicutes;Clostridia;Clostridiales
GCF_000463505.1_ASM46350v1_genomic	NC_022239	2233640	27-AUG-2019	Streptococcus anginosus C238	Firmicutes;Bacilli;Lactobacillales
GCF_000463355.1_ASM46335v1_genomic	NC_022246	1996214	27-AUG-2019	Streptococcus intermedius B196	Firmicutes;Bacilli;Lactobacillales
GCF_000473245.1_ASM47324v1_genomic	NC_022524	4884713	17-APR-2017	Bacillus infantis NRRL B-14911	Firmicutes;Bacilli;Bacillales
GCF_000473995.1_ASM47399v1_genomic	NC_022571	5107814	27-AUG-2019	Clostridium saccharobutylicum DSM 13864	Firmicutes;Clostridia;Clostridiales
GCF_000484505.1_ASM48450v1_genomic	NC_022592	4352205	27-AUG-2019	Clostridium autoethanogenum DSM 10061	Firmicutes;Clostridia;Clostridiales
GCF_000493735.1_ASM49373v1_genomic	NC_022606	2347813	27-AUG-2019	Carnobacterium inhibens subsp. gilichinskyi	Firmicutes;Bacilli;Lactobacillales
GCF_000497525.1_ASM49752v2_genomic	NC_022873	6002284	22-OCT-2017	Bacillus thuringiensis YBT-1518	Firmicutes;Bacilli;Bacillales
GCF_000504125.1_ASM50412v1_genomic	NC_022878	3022186	27-AUG-2019	Enterococcus mundtii QU 25	Firmicutes;Bacilli;Lactobacillales
GCF_000829035.1_ASM82903v1_genomic	NZ_AP012541	2995875	27-AUG-2019	Lactobacillus paracasei subsp. paracasei JCM 8130	Firmicutes;Bacilli;Lactobacillales
GCF_000829395.1_ASM82939v1_genomic	NZ_AP014680	2277985	10-APR-2017	Lactobacillus hokkaidonensis JCM 18461	Firmicutes;Bacilli;Lactobacillales
GCF_001042405.1_ASM104240v1_genomic	NZ_AP014808	1704859	10-APR-2017	Lactobacillus acetotolerans	Firmicutes;Bacilli;Lactobacillales
GCF_001544015.1_ASM154401v1_genomic	NZ_AP014924	3817036	28-AUG-2019	Limnochorda pilosa	Firmicutes;Limnochordia;Limnochordales
GCF_000747585.1_ASM74758v1_genomic	NZ_CP006683	1896191	25-SEP-2019	Melissococcus plutonius S1	Firmicutes;Bacilli;Lactobacillales
GCF_000789395.1_ASM78939v1_genomic	NZ_CP006905	3153266	27-AUG-2019	Clostridium baratii str. Sullivan	Firmicutes;Clostridia;Clostridiales
GCF_000231405.2_ASM23140v3_genomic	NZ_CP007032	3176073	17-APR-2017	Desulfitobacterium metallireducens DSM 15288	Firmicutes;Clostridia;Clostridiales
GCF_000512895.1_ASM51289v1_genomic	NZ_CP007033	2943336	27-AUG-2019	Dehalobacter restrictus DSM 9455	Firmicutes;Clostridia;Clostridiales
GCF_000706685.1_ASM70668v1_genomic	NZ_CP007208	2836901	27-AUG-2019	Staphylococcus xylosus	Firmicutes;Bacilli;Bacillales
GCF_000597865.1_ASM59786v1_genomic	NZ_CP007452	2246262	27-AUG-2019	Peptoclostridium acidaminophilum DSM 3953	Firmicutes;Clostridia;Clostridiales
GCF_001028645.1_ASM102864v1_genomic	NZ_CP007601	2443604	28-AUG-2019	Staphylococcus capitis subsp. capitis	Firmicutes;Bacilli;Bacillales
GCF_000724485.1_ASM72448v1_genomic	NZ_CP007739	3337035	09-APR-2017	Bacillus methanolicus MGA3	Firmicutes;Bacilli;Bacillales
GCF_000219535.2_ASM21953v3_genomic	NZ_CP007806	5114147	27-AUG-2019	Brevibacillus laterosporus LMG 15441	Firmicutes;Bacilli;Bacillales
GCF_000816085.1_ASM81608v1_genomic	NZ_CP008747	2472129	27-AUG-2019	Staphylococcus hyicus	Firmicutes;Bacilli;Bacillales
GCF_000725365.1_ASM72536v1_genomic	NZ_CP008876	3488643	26-NOV-2018	Terribacillus goriensis	Firmicutes;Bacilli;Bacillales
GCF_000763575.1_ASM76357v1_genomic	NZ_CP009170	2397824	27-AUG-2019	Thermoanaerobacter kivui	Firmicutes;Clostridia;Thermoanaerobacterales
GCF_000750535.1_ASM75053v1_genomic	NZ_CP009224	1390397	27-AUG-2019	Weissella ceti	Firmicutes;Bacilli;Lactobacillales
GCF_001304715.1_ASM130471v1_genomic	NZ_CP009240	2504349	02-DEC-2019	Megasphaera elsdenii 14-14	Firmicutes;Negativicutes;Veillonellales
GCF_000807255.1_ASM80725v1_genomic	NZ_CP009268	4352101	27-AUG-2019	Clostridium pasteurianum DSM 525 = ATCC 6013	Firmicutes;Clostridia;Clostridiales
GCF_000758665.1_ASM75866v1_genomic	NZ_CP009285	8156808	22-OCT-2017	Paenibacillus borealis	Firmicutes;Bacilli;Bacillales
GCF_000758685.1_ASM75868v1_genomic	NZ_CP009286	5658798	17-APR-2017	Paenibacillus stellifer	Firmicutes;Bacilli;Bacillales
GCF_000756615.1_ASM75661v1_genomic	NZ_CP009288	6038347	09-APR-2017	Paenibacillus durus	Firmicutes;Bacilli;Bacillales
GCF_000818095.1_ASM81809v1_genomic	NZ_CP009416	3516439	10-APR-2017	Jeotgalibacillus malaysiensis	Firmicutes;Bacilli;Bacillales
GCF_000758725.1_ASM75872v1_genomic	NZ_CP009428	6812473	30-NOV-2019	Paenibacillus odorifer	Firmicutes;Bacilli;Bacillales
GCF_001042715.1_ASM104271v1_genomic	NZ_CP009687	4201318	28-AUG-2019	Clostridium aceticum	Firmicutes;Clostridia;Clostridiales
GCF_000832605.1_ASM83260v1_genomic	NZ_CP009692	5255868	27-AUG-2019	Bacillus mycoides	Firmicutes;Bacilli;Bacillales
GCF_000800295.1_ASM80029v1_genomic	NZ_CP009761	1627009	09-APR-2017	Parvimonas micra	Firmicutes;Tissierellia;Tissierellales
GCF_000785515.1_ASM78551v1_genomic	NZ_CP009913	2188923	30-NOV-2019	Streptococcus salivarius	Firmicutes;Bacilli;Lactobacillales
GCF_000832985.1_ASM83298v1_genomic	NZ_CP009920	5343114	27-AUG-2019	Bacillus megaterium NBRC 15308 = ATCC 14581	Firmicutes;Bacilli;Bacillales
GCF_000833105.2_ASM83310v2_genomic	NZ_CP010086	6485394	05-DEC-2019	Clostridium beijerinckii	Firmicutes;Clostridia;Clostridiales
GCF_000831485.1_ASM83148v1_genomic	NZ_CP010783	2086959	27-AUG-2019	Streptococcus iniae	Firmicutes;Bacilli;Lactobacillales
GCF_000724775.3_ASM72477v3_genomic	NZ_CP010820	4843789	28-AUG-2019	Lysinibacillus fusiformis	Firmicutes;Bacilli;Bacillales
GCF_000271665.2_ASM27166v2_genomic	NZ_CP010978	5380816	27-AUG-2019	Pelosinus fermentans JBW45	Firmicutes;Negativicutes;Selenomonadales
GCF_001578185.1_ASM157818v1_genomic	NZ_CP011008	5345500	05-APR-2017	Bacillus simplex	Firmicutes;Bacilli;Bacillales
GCF_000248095.2_ASM24809v3_genomic	NZ_CP011013	2326299	27-AUG-2019	Lactobacillus mucosae LM1	Firmicutes;Bacilli;Lactobacillales
GCF_000961095.1_ASM96109v1_genomic	NZ_CP011058	5749967	27-AUG-2019	Paenibacillus beijingensis	Firmicutes;Bacilli;Bacillales
GCF_001454945.1_ASM145494v1_genomic	NZ_CP011307	3376475	28-AUG-2019	Intestinimonas butyriciproducens	Firmicutes;Clostridia;Clostridiales
GCF_001685435.2_ASM168543v3_genomic	NZ_CP011361	2698725	17-APR-2017	Salimicrobium jeotgali	Firmicutes;Bacilli;Bacillales
GCF_001005905.1_ASM100590v1_genomic	NZ_CP011366	2778379	27-AUG-2019	Salinicoccus halodurans	Firmicutes;Bacilli;Bacillales
GCF_001644605.1_ASM164460v1_genomic	NZ_CP011388	5012599	12-APR-2017	Paenibacillus swuensis	Firmicutes;Bacilli;Bacillales
GCF_001564455.1_ASM156445v1_genomic	NZ_CP011391	2542486	28-AUG-2019	Faecalibaculum rodentium	Firmicutes;Erysipelotrichia;Erysipelotrichales
GCF_001038625.1_ASM103862v1_genomic	NZ_CP011804	19902	10-APR-2017	Clostridium carboxidivorans P7	Firmicutes;Clostridia;Clostridiales
GCF_001050115.1_ASM105011v1_genomic	NZ_CP012024	3368778	10-APR-2017	Bacillus smithii	Firmicutes;Bacilli;Bacillales
GCF_001050435.1_ASM105043v1_genomic	NZ_CP012033	3006812	10-APR-2017	Lactobacillus koreensis	Firmicutes;Bacilli;Lactobacillales
GCF_001050475.1_ASM105047v1_genomic	NZ_CP012034	2590556	17-APR-2017	Lactobacillus ginsenosidimutans	Firmicutes;Bacilli;Lactobacillales
GCF_001189495.1_ASM118949v1_genomic	NZ_CP012068	1739380	10-APR-2017	Eubacterium sulci ATCC 35585	Firmicutes;Clostridia;Clostridiales
GCF_001998765.1_ASM199876v1_genomic	NZ_CP012098	3172613	29-AUG-2019	Anaerostipes hadrus	Firmicutes;Clostridia;Clostridiales
GCF_001187595.1_ASM118759v1_genomic	NZ_CP012152	2803668	10-APR-2017	Anoxybacillus gonensis	Firmicutes;Bacilli;Bacillales
GCF_001611135.1_ASM161113v1_genomic	NZ_CP012288	2247318	28-AUG-2019	Pediococcus damnosus	Firmicutes;Bacilli;Lactobacillales
GCF_001308285.1_ASM130828v1_genomic	NZ_CP012381	2160583	22-OCT-2017	Lactobacillus helveticus	Firmicutes;Bacilli;Lactobacillales
GCF_001721685.1_ASM172168v1_genomic	NZ_CP012502	3582268	17-APR-2017	Bacillus beveridgei	Firmicutes;Bacilli;Bacillales
GCF_000831645.3_ASM83164v3_genomic	NZ_CP012559	2790548	11-APR-2017	Lactobacillus heilongjiangensis	Firmicutes;Bacilli;Lactobacillales
GCF_001295365.1_ASM129536v1_genomic	NZ_CP012712	3873116	18-OCT-2017	Parageobacillus thermoglucosidasius	Firmicutes;Bacilli;Bacillales
GCF_001308145.2_ASM130814v2_genomic	NZ_CP012873	2466961	25-SEP-2019	Weissella cibaria	Firmicutes;Bacilli;Lactobacillales
GCF_001314245.2_ASM131424v2_genomic	NZ_CP012890	2317164	25-SEP-2019	Lactobacillus gallinarum	Firmicutes;Bacilli;Lactobacillales
GCF_001314945.1_ASM131494v1_genomic	NZ_CP012920	1614522	28-AUG-2019	Lactobacillus kunkeei	Firmicutes;Bacilli;Lactobacillales
GCF_001421015.2_ASM142101v2_genomic	NZ_CP013023	5354277	29-AUG-2019	Paenibacillus bovis	Firmicutes;Bacilli;Bacillales
GCF_001432245.1_ASM143224v1_genomic	NZ_CP013114	2822193	02-DEC-2019	Staphylococcus equorum	Firmicutes;Bacilli;Bacillales
GCF_001545095.1_ASM154509v1_genomic	NZ_CP013213	2495108	23-OCT-2017	Erysipelothrix larvae	Firmicutes;Erysipelotrichia;Erysipelotrichales
GCF_001456065.2_ASM145606v2_genomic	NZ_CP013252	3824894	04-DEC-2019	Clostridium butyricum	Firmicutes;Clostridia;Clostridiales
GCF_001465255.1_ASM146525v1_genomic	NZ_CP013652	5200139	21-SEP-2019	Paenibacillus naphthalenovorans	Firmicutes;Bacilli;Bacillales
GCF_001465795.2_ASM146579v2_genomic	NZ_CP013659	3505011	16-APR-2017	Planococcus rifietoensis	Firmicutes;Bacilli;Bacillales
GCF_001465835.2_ASM146583v2_genomic	NZ_CP013661	3472056	11-APR-2017	Planococcus kocurii	Firmicutes;Bacilli;Bacillales
GCF_001307805.1_ASM130780v2_genomic	NZ_CP013862	3858284	11-APR-2017	Lentibacillus amyloliquefaciens	Firmicutes;Bacilli;Bacillales
GCF_001559115.2_ASM155911v2_genomic	NZ_CP014016	2647556	10-OCT-2019	Staphylococcus simulans	Firmicutes;Bacilli;Bacillales
GCF_001543105.1_ASM154310v1_genomic	NZ_CP014159	1634920	28-AUG-2019	Aerococcus christensenii	Firmicutes;Bacilli;Lactobacillales
GCF_001543145.1_ASM154314v1_genomic	NZ_CP014160	2033849	28-AUG-2019	Aerococcus sanguinicola	Firmicutes;Bacilli;Lactobacillales
GCF_001543175.1_ASM154317v1_genomic	NZ_CP014161	1974262	28-AUG-2019	Aerococcus urinae	Firmicutes;Bacilli;Lactobacillales
GCF_001543245.1_ASM154324v1_genomic	NZ_CP014163	1831400	28-AUG-2019	Aerococcus urinaehominis	Firmicutes;Bacilli;Lactobacillales
GCF_001543285.1_ASM154328v1_genomic	NZ_CP014164	2199877	28-AUG-2019	Aerococcus viridans	Firmicutes;Bacilli;Lactobacillales
GCF_001685395.1_ASM168539v1_genomic	NZ_CP014167	4985901	07-OCT-2019	Paenibacillus yonginensis	Firmicutes;Bacilli;Bacillales
GCF_001642655.1_ASM164265v1_genomic	NZ_CP014170	3071606	28-AUG-2019	Clostridium tyrobutyricum	Firmicutes;Clostridia;Clostridiales
GCF_002074155.1_ASM207415v1_genomic	NZ_CP014176	4662988	07-AUG-2019	Clostridium argentinense	Firmicutes;Clostridia;Clostridiales
GCF_001561955.1_ASM156195v1_genomic	NZ_CP014223	3120417	11-APR-2017	Anaerotignum propionicum DSM 1682	Firmicutes;Clostridia;Clostridiales
GCF_001932615.1_ASM193261v1_genomic	NZ_CP014332	2114163	16-APR-2017	Weissella jogaejeotgali	Firmicutes;Bacilli;Lactobacillales
GCF_001610955.1_ASM161095v1_genomic	NZ_CP014335	3450609	2019-11-21	Geobacillus thermoleovorans	Firmicutes;Bacilli;Bacillales
GCF_001586195.1_ASM158619v1_genomic	NZ_CP014609	3991226	12-APR-2017	Solibacillus silvestris	Firmicutes;Bacilli;Bacillales
GCF_001590685.1_ASM159068v1_genomic	NZ_CP014616	4674191	12-APR-2017	Sporosarcina psychrophila	Firmicutes;Bacilli;Bacillales
GCF_001642085.1_ASM164208v1_genomic	NZ_CP014699	2241302	28-AUG-2019	Streptococcus pantholopis	Firmicutes;Bacilli;Lactobacillales
GCF_001617605.1_ASM161760v1_genomic	NZ_CP014806	3412092	11-SEP-2019	Rummeliibacillus stabekisii	Firmicutes;Bacilli;Bacillales
GCF_001598035.1_ASM159803v1_genomic	NZ_CP014835	2182100	23-OCT-2017	Streptococcus halotolerans	Firmicutes;Bacilli;Lactobacillales
GCF_001663675.1_ASM166367v1_genomic	NZ_CP014873	2672521	12-APR-2017	Lactobacillus backii	Firmicutes;Bacilli;Lactobacillales
GCF_001702135.1_ASM170213v1_genomic	NZ_CP014907	1416623	13-APR-2017	Lactobacillus lindneri	Firmicutes;Bacilli;Lactobacillales
GCF_001702175.1_ASM170217v1_genomic	NZ_CP014915	3476943	13-APR-2017	Lactobacillus paracollinoides	Firmicutes;Bacilli;Lactobacillales
GCF_002082015.1_ASM208201v1_genomic	NZ_CP015109	3412428	13-APR-2017	Sporosarcina ureae	Firmicutes;Bacilli;Bacillales
GCF_001618885.1_ASM161888v1_genomic	NZ_CP015114	2659676	12-APR-2017	Staphylococcus condimenti	Firmicutes;Bacilli;Bacillales
GCF_001623565.1_ASM162356v1_genomic	NZ_CP015196	2309282	23-OCT-2017	Streptococcus marmotae	Firmicutes;Bacilli;Lactobacillales
GCF_001767275.1_ASM176727v1_genomic	NZ_CP015206	2131361	05-APR-2017	Pediococcus acidilactici	Firmicutes;Bacilli;Lactobacillales
GCF_001629705.1_ASM162970v2_genomic	NZ_CP015378	4230665	12-APR-2017	Fictibacillus phosphorivorans	Firmicutes;Bacilli;Bacillales
GCF_001688625.2_ASM168862v2_genomic	NZ_CP015406	3818478	22-OCT-2017	Flavonifractor plautii	Firmicutes;Clostridia;Clostridiales
GCF_001634285.1_ASM163428v1_genomic	NZ_CP015438	2834744	28-AUG-2019	Anoxybacillus amylolyticus	Firmicutes;Bacilli;Bacillales
GCF_000294775.2_ASM29477v2_genomic	NZ_CP015506	5461741	22-OCT-2017	Bacillus oceanisediminis 2691	Firmicutes;Bacilli;Bacillales
GCF_001877035.1_ASM187703v1_genomic	NZ_CP015756	4760574	19-OCT-2019	Clostridium estertheticum subsp. estertheticum	Firmicutes;Clostridia;Clostridiales
GCF_001889165.1_ASM188916v1_genomic	NZ_CP016020	4344873	28-AUG-2019	Bacillus weihaiensis	Firmicutes;Bacilli;Bacillales
GCF_001687565.2_ASM168756v2_genomic	NZ_CP016534	3765545	25-NOV-2019	Planococcus antarcticus DSM 14505	Firmicutes;Bacilli;Bacillales
GCF_001698145.1_ASM169814v1_genomic	NZ_CP016598	1737502	13-APR-2017	Leuconostoc lactis	Firmicutes;Bacilli;Lactobacillales
GCF_002024265.1_ASM202426v1_genomic	NZ_CP016790	3960308	07-NOV-2019	Bacillus flexus	Firmicutes;Bacilli;Bacillales
GCF_001708305.1_ASM170830v1_genomic	NZ_CP016953	2275471	22-SEP-2019	Streptococcus himalayensis	Firmicutes;Bacilli;Lactobacillales
GCF_001717505.1_ASM171750v1_genomic	NZ_CP017037	1274073	12-APR-2018	Dialister pneumosintes	Firmicutes;Negativicutes;Veillonellales
GCF_001735765.2_ASM173576v2_genomic	NZ_CP017253	3264813	29-AUG-2019	Clostridium taeniosporum	Firmicutes;Clostridia;Clostridiales
GCF_001870205.1_ASM187020v1_genomic	NZ_CP017267	2169060	17-APR-2017	Vagococcus teuberi	Firmicutes;Bacilli;Lactobacillales
GCF_001750685.1_ASM175068v1_genomic	NZ_CP017269	5792634	13-APR-2017	Geosporobacter ferrireducens	Firmicutes;Clostridia;Clostridiales
GCF_001753205.1_ASM175320v1_genomic	NZ_CP017560	3436578	11-APR-2017	Lysinibacillus sphaericus	Firmicutes;Bacilli;Bacillales
GCF_001854185.1_ASM185418v1_genomic	NZ_CP017603	4586755	13-APR-2017	Clostridium formicaceticum	Firmicutes;Clostridia;Clostridiales
GCF_001858005.1_ASM185800v1_genomic	NZ_CP017831	3143784	21-SEP-2019	Butyrivibrio hungatei	Firmicutes;Clostridia;Clostridiales
GCF_001878675.1_ASM187867v1_genomic	NZ_CP017962	3869935	16-APR-2017	Virgibacillus halodenitrificans	Firmicutes;Bacilli;Bacillales
GCF_001951175.1_ASM195117v1_genomic	NZ_CP017996	2261471	16-APR-2017	Lactobacillus crustorum	Firmicutes;Bacilli;Lactobacillales
GCF_001902315.1_ASM190231v1_genomic	NZ_CP018199	2745675	16-APR-2017	Staphylococcus succinus	Firmicutes;Bacilli;Bacillales
GCF_001922025.1_ASM192202v1_genomic	NZ_CP018796	2600578	22-OCT-2017	Lactobacillus parabuchneri	Firmicutes;Bacilli;Lactobacillales
GCF_001936235.1_ASM193623v1_genomic	NZ_CP018809	1672949	06-APR-2017	Lactobacillus jensenii	Firmicutes;Bacilli;Lactobacillales
GCF_002000985.1_ASM200098v1_genomic	NZ_CP018822	2492900	22-OCT-2017	Streptococcus gallolyticus subsp. gallolyticus DSM 16831	Firmicutes;Bacilli;Lactobacillales
GCF_001936335.1_ASM193633v1_genomic	NZ_CP018888	1610352	16-APR-2017	Lactobacillus amylophilus DSM 20533 = JCM 1125	Firmicutes;Bacilli;Lactobacillales
GCF_000785105.2_ASM78510v2_genomic	NZ_CP018906	2095860	30-OCT-2019	Lactobacillus curieae	Firmicutes;Bacilli;Lactobacillales
GCF_001989575.1_ASM198957v1_genomic	NZ_CP019573	1745789	19-OCT-2019	Auricoccus indicus	Firmicutes;Bacilli;Bacillales
GCF_001998885.1_ASM199888v1_genomic	NZ_CP019609	2365304	19-OCT-2019	Vagococcus penaei	Firmicutes;Bacilli;Lactobacillales
GCF_001999905.1_ASM199990v1_genomic	NZ_CP019640	3718896	17-APR-2017	Planococcus sp. Y42	Firmicutes;Bacilli;Bacillales
GCF_002003265.1_ASM200326v1_genomic	NZ_CP019687	4289950	06-APR-2017	Paenibacillus larvae subsp. larvae	Firmicutes;Bacilli;Bacillales
GCF_002005145.1_ASM200514v1_genomic	NZ_CP019698	3240180	07-SEP-2019	Desulfotomaculum ferrireducens	Firmicutes;Clostridia;Clostridiales
GCF_002005165.1_ASM200516v1_genomic	NZ_CP019699	3629225	07-SEP-2019	Novibacillus thermophilus	Firmicutes;Bacilli;Bacillales
GCF_002005405.1_ASM200540v1_genomic	NZ_CP019728	2096058	07-SEP-2019	Jeotgalibaca dankookensis	Firmicutes;Bacilli;Lactobacillales
GCF_000807675.2_ASM80767v2_genomic	NZ_CP019962	4422837	19-OCT-2019	Eubacterium limosum	Firmicutes;Clostridia;Clostridiales
GCF_002075105.1_ASM207510v1_genomic	NZ_CP020457	1422440	03-APR-2017	Lactobacillus amylolyticus	Firmicutes;Bacilli;Lactobacillales
GCF_002224565.1_ASM222456v1_genomic	NZ_CP020459	1945884	22-OCT-2017	Lactobacillus sakei	Firmicutes;Bacilli;Lactobacillales
GCF_002097535.1_ASM209753v1_genomic	NZ_CP020772	4142697	21-APR-2017	Halobacillus mangrovi	Firmicutes;Bacilli;Bacillales
GCF_002101335.1_ASM210133v1_genomic	NZ_CP020773	2533115	07-AUG-2019	Staphylococcus lutrae	Firmicutes;Bacilli;Bacillales
GCF_002109385.1_ASM210938v1_genomic	NZ_CP020814	4610863	27-APR-2017	Bacillus krulwichiae	Firmicutes;Bacilli;Bacillales
GCF_002157855.1_ASM215785v1_genomic	NZ_CP020880	4277585	15-JUN-2017	Bacillus horikoshii	Firmicutes;Bacilli;Bacillales
GCF_002119805.1_ASM211980v1_genomic	NZ_CP021059	2363414	03-JAN-2018	Macrococcus canis	Firmicutes;Bacilli;Bacillales
GCF_002173495.1_ASM217349v1_genomic	NZ_CP021500	4180819	22-OCT-2017	Bacillus atrophaeus	Firmicutes;Bacilli;Bacillales
GCF_002192415.1_ASM219241v1_genomic	NZ_CP021780	8542333	15-JUN-2017	Paenibacillus donghaensis	Firmicutes;Bacilli;Bacillales
GCF_002209165.2_ASM220916v2_genomic	NZ_CP022046	2764040	10-OCT-2019	Staphylococcus sciuri	Firmicutes;Bacilli;Bacillales
GCF_002208805.2_ASM220880v2_genomic	NZ_CP022096	2502360	10-OCT-2019	Staphylococcus pettenkoferi	Firmicutes;Bacilli;Bacillales
GCF_002224645.1_ASM222464v1_genomic	NZ_CP022121	3766545	03-AUG-2017	Dehalobacterium formicoaceticum	Firmicutes;Clostridia;Clostridiales
GCF_002224365.1_ASM222436v1_genomic	NZ_CP022437	4337422	30-OCT-2019	Virgibacillus necropolis	Firmicutes;Bacilli;Bacillales
GCF_002224425.1_ASM222442v1_genomic	NZ_CP022474	2114309	22-OCT-2017	Lactobacillus curvatus	Firmicutes;Bacilli;Lactobacillales
GCF_000723465.1_Rb803_genomic	NZ_HF545616	2240877	27-AUG-2019	Ruminococcus bicirculans	Firmicutes;Clostridia;Clostridiales
GCF_000577895.1_M2_40_genomic	NZ_HG917868	2917864	17-APR-2017	Clostridium bornimense	Firmicutes;Clostridia;Clostridiales
GCF_000953215.1_DG5_genomic	NZ_LM995447	2229578	17-APR-2017	[Clostridium] cellulosi	Firmicutes;Clostridia;Clostridiales
GCF_000981525.1_L_piscium_genomic	NZ_LN774769	2394138	22-OCT-2017	Lactococcus piscium MKFS47	Firmicutes;Bacilli;Lactobacillales
GCF_900093775.1_EVONIK_BGLY_genomic	NZ_LT603683	4607442	22-OCT-2017	Bacillus glycinifermentans	Firmicutes;Bacilli;Bacillales
GCF_900116935.1_Chromosome_genomic	NZ_LT630287	2607423	18-NOV-2019	Lactobacillus acidipiscis	Firmicutes;Bacilli;Lactobacillales
GCF_900168365.1_JF4335_genomic	NZ_LT799839	2887451	07-AUG-2019	Clostridium chauvoei JF4335	Firmicutes;Clostridia;Clostridiales
GCF_900183405.1_ASM90018340v1_genomic	NZ_LT854705	2734129	10-JUN-2017	Lactobacillus zymae	Firmicutes;Bacilli;Lactobacillales
GCF_001584725.1_ASM158472v1_genomic	NZ_CP014606	1586453	24-JUN-2017	endosymbiont 'TC1' of Trimyema compressum	Firmicutes
GCF_000023905.1_ASM2390v1_genomic	NC_013192	2465610	17-APR-2017	Leptotrichia buccalis C-1013-b	Fusobacteria;Fusobacteriales;Leptotrichiaceae
GCF_000024565.1_ASM2456v1_genomic	NC_013515	1662578	25-AUG-2019	Streptobacillus moniliformis DSM 12112	Fusobacteria;Fusobacteriales;Leptotrichiaceae
GCF_000024405.1_ASM2440v1_genomic	NC_013517	4418842	25-AUG-2019	Sebaldella termitidis ATCC 33386	Fusobacteria;Fusobacteriales;Leptotrichiaceae
GCF_000165505.1_ASM16550v1_genomic	NC_014632	2046464	26-AUG-2019	Ilyobacter polytropus DSM 2926	Fusobacteria;Fusobacteriales;Fusobacteriaceae
GCF_000158275.2_ASM15827v2_genomic	NZ_CP007063	6309	07-OCT-2019	Fusobacterium nucleatum subsp. animalis 7_1	Fusobacteria;Fusobacteriales;Fusobacteriaceae
GCF_000973085.1_ASM97308v1_genomic	NZ_CP011280	1330224	27-AUG-2019	Sneathia amnii	Fusobacteria;Fusobacteriales;Leptotrichiaceae
GCF_000010305.1_ASM1030v1_genomic	NC_012489	4636964	17-APR-2017	Gemmatimonas aurantiaca T-27	Gemmatimonadetes;Gemmatimonadales;Gemmatimonadaceae
GCF_000695095.2_ASM69509v2_genomic	NZ_CP011454	4716552	28-AUG-2019	Gemmatimonas phototrophica	Gemmatimonadetes;Gemmatimonadales;Gemmatimonadaceae
GCF_000258405.1_ASM25840v1_genomic	NC_017464	3658997	26-AUG-2019	Ignavibacterium album JCM 16511	Ignavibacteriae;Ignavibacteria;Ignavibacteriales
GCF_000279145.1_ASM27914v1_genomic	NC_018178	3300414	07-APR-2017	Melioribacter roseus P3M-2	Ignavibacteriae;Ignavibacteria;Ignavibacteriales
GCF_001017655.1_ASM101765v1_genomic	NZ_CP010904	2949723	22-SEP-2019	Kiritimatiella glycovorans	Kiritimatiellaeota;Kiritimatiellae;Kiritimatiellales
GCF_000196815.1_ASM19681v1_genomic	NC_014355	4317083	18-MAY-2017	Nitrospira defluvii	Nitrospirae;Nitrospirales;Nitrospiraceae
GCF_000284315.1_ASM28431v1_genomic	NC_017094	2559538	26-AUG-2019	Leptospirillum ferrooxidans C2-3	Nitrospirae;Nitrospirales;Nitrospiraceae
GCF_000299235.1_ASM29923v1_genomic	NC_018649	2406157	26-AUG-2019	Leptospirillum ferriphilum ML-04	Nitrospirae;Nitrospirales;Nitrospiraceae
GCF_001273775.1_ASM127377v1_genomic	NZ_CP011801	4589485	28-AUG-2019	Nitrospira moscoviensis	Nitrospirae;Nitrospirales;Nitrospiraceae
GCF_900169565.1_NSJP_Ch1_genomic	NZ_LT828648	4084817	03-APR-2017	Nitrospira japonica	Nitrospirae;Nitrospirales;Nitrospiraceae
GCF_000025185.1_ASM2518v1_genomic	NC_013720	6196199	25-SEP-2019	Pirellula staleyi DSM 6068	Planctomycetes;Planctomycetia;Planctomycetales
GCF_000092105.1_ASM9210v1_genomic	NC_014148	5423075	02-DEC-2019	Planctopirus limnophila DSM 3776	Planctomycetes;Planctomycetia;Planctomycetales
GCF_000186345.1_ASM18634v1_genomic	NC_014962	5472964	25-SEP-2019	Isosphaera pallida ATCC 43644	Planctomycetes;Planctomycetia;Planctomycetales
GCF_000165715.2_ASM16571v3_genomic	NC_015174	6006602	25-SEP-2019	Rubinisphaera brasiliensis DSM 5305	Planctomycetes;Planctomycetia;Planctomycetales
GCF_000284115.1_ASM28411v1_genomic	NC_017080	3803225	25-NOV-2019	Phycisphaera mikurensis NBRC 102666	Planctomycetes;Phycisphaerae;Phycisphaerales
GCF_000242455.2_ASM24245v3_genomic	NC_019892	9629675	19-MAY-2017	Singulisphaera acidiphila DSM 18658	Planctomycetes;Planctomycetia;Planctomycetales
GCF_001983935.1_ASM198393v1_genomic	NZ_CP017641	8920478	30-AUG-2019	Fuerstia marisgermanicae	Planctomycetes;Planctomycetia;Planctomycetales
GCF_001956985.1_ASM195698v1_genomic	NZ_CP019082	7497544	29-AUG-2019	Paludisphaera borealis	Planctomycetes;Planctomycetia;Planctomycetales
GCF_000006725.1_ASM672v1_genomic	NC_002488	2679306	28-NOV-2019	Xylella fastidiosa 9a5c	Proteobacteria;Gammaproteobacteria;Xanthomonadales
GCF_000007945.1_ASM794v1_genomic	NC_002940	1698955	21-AUG-2018	[Haemophilus] ducreyi 35000HP	Proteobacteria;Gammaproteobacteria;Pasteurellales
GCF_000008325.1_ASM832v1_genomic	NC_002977	3304561	25-AUG-2019	Methylococcus capsulatus str. Bath	Proteobacteria;Gammaproteobacteria;Methylococcales
GCF_000008025.1_ASM802v1_genomic	NC_002978	1267782	25-AUG-2019	Wolbachia endosymbiont of Drosophila melanogaster	Proteobacteria;Alphaproteobacteria;Rickettsiales
GCF_000007025.1_ASM702v1_genomic	NC_003103	1268755	19-OCT-2019	Rickettsia conorii str. Malish 7	Proteobacteria;Alphaproteobacteria;Rickettsiales
GCF_000009125.1_ASM912v1_genomic	NC_003295	3716413	19-MAY-2017	Ralstonia solanacearum GMI1000	Proteobacteria;Betaproteobacteria;Burkholderiales
GCF_000007125.1_ASM712v1_genomic	NC_003317	2117144	2017-11-29	Brucella melitensis bv. 1 str. 16M	Proteobacteria;Alphaproteobacteria;Rhizobiales
GCF_000012325.1_ASM1232v1_genomic	NC_003910	5373180	25-AUG-2019	Colwellia psychrerythraea 34H	Proteobacteria;Gammaproteobacteria;Alteromonadales
GCF_000011965.2_ASM1196v2_genomic	NC_003911	4109437	27-AUG-2019	Ruegeria pomeroyi DSS-3	Proteobacteria;Alphaproteobacteria;Rhodobacterales
GCF_000007365.1_ASM736v1_genomic	NC_004061	641454	25-AUG-2019	Buchnera aphidicola str. Sg (Schizaphis graminum)	Proteobacteria;Gammaproteobacteria;Enterobacterales
GCF_000008885.1_ASM888v1_genomic	NC_004344	697724	06-APR-2017	Wigglesworthia glossinidia endosymbiont of Glossina brevipalpis	Proteobacteria;Gammaproteobacteria;Enterobacterales
GCF_000007725.1_ASM772v1_genomic	NC_004545	615980	25-AUG-2019	Buchnera aphidicola str. Bp (Baizongia pistaciae)	Proteobacteria;Gammaproteobacteria;Enterobacterales
GCF_000009145.1_ASM914v1_genomic	NC_004757	2812094	25-AUG-2019	Nitrosomonas europaea ATCC 19718	Proteobacteria;Betaproteobacteria;Nitrosomonadales
GCF_000007905.1_ASM790v1_genomic	NC_004917	1799146	25-AUG-2019	Helicobacter hepaticus ATCC 51449	Proteobacteria;Epsilonproteobacteria;Campylobacterales
GCF_000007705.1_ASM770v1_genomic	NC_005085	4751080	25-AUG-2019	Chromobacterium violaceum ATCC 12472	Proteobacteria;Betaproteobacteria;Neisseriales
GCF_000196135.1_ASM19613v1_genomic	NC_005090	2110355	26-AUG-2019	Wolinella succinogenes DSM 1740	Proteobacteria;Epsilonproteobacteria;Campylobacterales
GCF_000026005.1_ASM2600v1_genomic	NC_005295	1516355	21-OCT-2017	Ehrlichia ruminantium str. Welgevonden	Proteobacteria;Alphaproteobacteria;Rickettsiales
GCF_000195775.1_ASM19577v1_genomic	NC_005296	5459213	26-AUG-2019	Rhodopseudomonas palustris CGA009	Proteobacteria;Alphaproteobacteria;Rhizobiales
GCF_000196175.1_ASM19617v1_genomic	NC_005363	3782950	14-AUG-2017	Bdellovibrio bacteriovorus HD100	Proteobacteria;Oligoflexia;Bdellovibrionales
GCF_000046685.1_ASM4668v1_genomic	NC_005955	1581384	26-AUG-2019	Bartonella quintana str. Toulouse	Proteobacteria;Alphaproteobacteria;Rhizobiales
GCF_000046705.1_ASM4670v1_genomic	NC_005956	1931047	10-APR-2017	Bartonella henselae str. Houston-1	Proteobacteria;Alphaproteobacteria;Rhizobiales
GCF_000025945.1_ASM2594v1_genomic	NC_006138	3523383	17-APR-2017	Desulfotalea psychrophila LSv54	Proteobacteria;Deltaproteobacteria;Desulfobacterales
GCF_000008045.1_ASM804v1_genomic	NC_006142	1111496	06-APR-2017	Rickettsia typhi str. Wilmington	Proteobacteria;Alphaproteobacteria;Rickettsiales
GCF_000007745.1_ASM774v1_genomic	NC_006300	2314078	11-JAN-2018	[Mannheimia] succiniciproducens MBEL55E	Proteobacteria;Gammaproteobacteria;Pasteurellales
GCF_000196255.1_ASM19625v1_genomic	NC_006370	4085304	19-MAY-2017	Photobacterium profundum SS9	Proteobacteria;Gammaproteobacteria;Vibrionales
GCF_000008465.1_ASM846v1_genomic	NC_006512	2839318	25-AUG-2019	Idiomarina loihiensis L2TR	Proteobacteria;Gammaproteobacteria;Alteromonadales
GCF_000025965.1_ASM2596v1_genomic	NC_006513	4296230	18-MAY-2017	Aromatoleum aromaticum EbN1	Proteobacteria;Betaproteobacteria;Rhodocyclales
GCF_000011685.1_ASM1168v1_genomic	NC_006677	2702173	25-AUG-2019	Gluconobacter oxydans 621H	Proteobacteria;Alphaproteobacteria;Rhodospirillales
GCF_000008385.1_ASM838v1_genomic	NC_006833	1080084	17-APR-2017	Wolbachia endosymbiont strain TRS of Brugia malayi	Proteobacteria;Alphaproteobacteria;Rickettsiales
GCF_000012145.1_ASM1214v1_genomic	NC_007109	1485148	25-AUG-2019	Rickettsia felis URRWXCal2	Proteobacteria;Alphaproteobacteria;Rickettsiales
GCF_000012305.1_ASM1230v1_genomic	NC_007204	2650701	25-AUG-2019	Psychrobacter arcticus 273-4	Proteobacteria;Gammaproteobacteria;Pseudomonadales
GCF_000012425.1_ASM1242v1_genomic	NC_007298	4501104	18-MAY-2017	Dechloromonas aromatica RCB	Proteobacteria;Betaproteobacteria;Rhodocyclales
GCF_000012565.1_ASM1256v1_genomic	NC_007354	1315030	06-APR-2017	Ehrlichia canis str. Jake	Proteobacteria;Alphaproteobacteria;Rickettsiales
GCF_000012745.1_ASM1274v1_genomic	NC_007404	2909809	25-AUG-2019	Thiobacillus denitrificans ATCC 25259	Proteobacteria;Betaproteobacteria;Nitrosomonadales
GCF_000012725.1_ASM1272v1_genomic	NC_007406	3402093	25-AUG-2019	Nitrobacter winogradskyi Nb-255	Proteobacteria;Alphaproteobacteria;Rhizobiales
GCF_000012805.1_ASM1280v1_genomic	NC_007484	3481691	06-APR-2017	Nitrosococcus oceani ATCC 19707	Proteobacteria;Gammaproteobacteria;Chromatiales
GCF_000012885.1_ASM1288v1_genomic	NC_007498	3665893	25-AUG-2019	Pelobacter carbinolicus DSM 2380	Proteobacteria;Deltaproteobacteria;Desulfuromonadales
GCF_000012925.1_ASM1292v1_genomic	NC_007517	3997420	25-AUG-2019	Geobacter metallireducens GS-15	Proteobacteria;Deltaproteobacteria;Desulfuromonadales
GCF_000012665.1_ASM1266v1_genomic	NC_007519	3730232	25-AUG-2019	Desulfovibrio alaskensis G20	Proteobacteria;Deltaproteobacteria;Desulfovibrionales
GCF_000012605.1_ASM1260v1_genomic	NC_007520	2427734	17-APR-2017	Hydrogenovibrio crunogenus XCL-2	Proteobacteria;Gammaproteobacteria;Thiotrichales
GCF_000012965.1_ASM1296v1_genomic	NC_007575	2201561	25-AUG-2019	Sulfurimonas denitrificans DSM 1251	Proteobacteria;Epsilonproteobacteria;Campylobacterales
GCF_000196355.1_ASM19635v1_genomic	NC_007614	3184243	26-AUG-2019	Nitrosospira multiformis ATCC 25196	Proteobacteria;Betaproteobacteria;Nitrosomonadales
GCF_000009985.1_ASM998v1_genomic	NC_007626	4967148	25-AUG-2019	Magnetospirillum magneticum AMB-1	Proteobacteria;Alphaproteobacteria;Rhodospirillales
GCF_000012985.1_ASM1298v1_genomic	NC_007645	7215267	25-AUG-2019	Hahella chejuensis KCTC 2396	Proteobacteria;Gammaproteobacteria;Oceanospirillales
GCF_000013005.1_ASM1300v1_genomic	NC_007722	3052398	06-APR-2017	Erythrobacter litoralis HTCC2594	Proteobacteria;Alphaproteobacteria;Sphingomonadales
GCF_000013405.1_ASM1340v1_genomic	NC_007759	3179300	25-AUG-2019	Syntrophus aciditrophicus SB	Proteobacteria;Deltaproteobacteria;Syntrophobacterales
GCF_000092045.1_ASM9204v1_genomic	NC_007761	4381608	19-MAY-2017	Rhizobium etli CFN 42	Proteobacteria;Alphaproteobacteria;Rhizobiales
GCF_000013365.1_ASM1336v1_genomic	NC_007778	5331656	19-MAY-2017	Rhodopseudomonas palustris HaA2	Proteobacteria;Alphaproteobacteria;Rhizobiales
GCF_000013325.1_ASM1332v1_genomic	NC_007794	3561584	19-MAY-2017	Novosphingobium aromaticivorans DSM 12444	Proteobacteria;Alphaproteobacteria;Sphingomonadales
GCF_000013125.1_ASM1312v1_genomic	NC_007797	1471282	2017-11-29	Anaplasma phagocytophilum str. HZ	Proteobacteria;Alphaproteobacteria;Rickettsiales
GCF_000013165.1_ASM1316v1_genomic	NC_007798	859006	06-APR-2017	Neorickettsia sennetsu str. Miyayama	Proteobacteria;Alphaproteobacteria;Rickettsiales
GCF_000013145.1_ASM1314v1_genomic	NC_007799	1176248	25-AUG-2019	Ehrlichia chaffeensis str. Arkansas	Proteobacteria;Alphaproteobacteria;Rickettsiales
GCF_000013605.1_ASM1360v1_genomic	NC_007908	4712337	19-MAY-2017	Rhodoferax ferrireducens T118	Proteobacteria;Betaproteobacteria;Burkholderiales
GCF_000013665.1_ASM1366v1_genomic	NC_007912	5057531	25-AUG-2019	Saccharophagus degradans 2-40	Proteobacteria;Gammaproteobacteria;Cellvibrionales
GCF_000013745.1_ASM1374v1_genomic	NC_007925	5513844	19-MAY-2017	Rhodopseudomonas palustris BisB18	Proteobacteria;Alphaproteobacteria;Rhizobiales
GCF_000012385.1_ASM1238v1_genomic	NC_007940	1522076	25-AUG-2019	Rickettsia bellii RML369-C	Proteobacteria;Alphaproteobacteria;Rickettsiales
GCF_000013645.1_ASM1364v1_genomic	NC_007951	4895836	26-AUG-2019	Paraburkholderia xenovorans LB400	Proteobacteria;Betaproteobacteria;Burkholderiales
GCF_000013765.1_ASM1376v1_genomic	NC_007954	4545906	19-MAY-2017	Shewanella denitrificans OS217	Proteobacteria;Gammaproteobacteria;Alteromonadales
GCF_000055785.1_ASM5578v1_genomic	NC_007963	3696649	26-AUG-2019	Chromohalobacter salexigens DSM 3043	Proteobacteria;Gammaproteobacteria;Oceanospirillales
GCF_000013885.1_ASM1388v1_genomic	NC_007964	4406967	19-MAY-2017	Nitrobacter hamburgensis X14	Proteobacteria;Alphaproteobacteria;Rhizobiales
GCF_000196015.1_ASM19601v1_genomic	NC_007973	3928089	18-MAY-2017	Cupriavidus metallidurans CH34	Proteobacteria;Betaproteobacteria;Burkholderiales
GCF_000055945.1_ASM5594v1_genomic	NC_008011	1457619	07-APR-2017	Lawsonia intracellularis PHE/MN1-00	Proteobacteria;Deltaproteobacteria;Desulfovibrionales
GCF_000013985.1_ASM1398v1_genomic	NC_008048	3345170	14-NOV-2019	Sphingopyxis alaskensis RB2256	Proteobacteria;Alphaproteobacteria;Sphingomonadales
GCF_000012685.1_ASM1268v1_genomic	NC_008095	9139763	26-AUG-2019	Myxococcus xanthus DK 1622	Proteobacteria;Deltaproteobacteria;Myxococcales
GCF_000014045.1_ASM1404v1_genomic	NC_008209	4133097	25-AUG-2019	Roseobacter denitrificans OCh 114	Proteobacteria;Alphaproteobacteria;Rhodobacterales
GCF_000014225.1_ASM1422v1_genomic	NC_008228	5187005	19-MAY-2017	Pseudoalteromonas atlantica T6c	Proteobacteria;Gammaproteobacteria;Alteromonadales
GCF_000009365.1_ASM936v1_genomic	NC_008260	3120143	25-AUG-2019	Alcanivorax borkumensis SK2	Proteobacteria;Gammaproteobacteria;Oceanospirillales
GCF_000014785.1_ASM1478v1_genomic	NC_008340	3275944	17-APR-2017	Alkalilimnicola ehrlichii MLHE-1	Proteobacteria;Gammaproteobacteria;Chromatiales
GCF_000014285.2_ASM1428v2_genomic	NC_008343	2708434	07-OCT-2017	Granulibacter bethesdensis CGDNIH1	Proteobacteria;Alphaproteobacteria;Rhodospirillales
GCF_000014765.1_ASM1476v1_genomic	NC_008344	2661057	10-APR-2017	Nitrosomonas eutropha C91	Proteobacteria;Betaproteobacteria;Nitrosomonadales
GCF_000014705.1_ASM1470v1_genomic	NC_008345	4845257	24-SEP-2019	Shewanella frigidimarina NCIMB 400	Proteobacteria;Gammaproteobacteria;Alteromonadales
GCF_000014745.1_ASM1474v1_genomic	NC_008347	3368780	24-SEP-2019	Maricaulis maris MCS10	Proteobacteria;Alphaproteobacteria;Rhodobacterales
GCF_000013025.1_ASM1302v1_genomic	NC_008358	3705021	24-SEP-2019	Hyphomonas neptunium ATCC 15444	Proteobacteria;Alphaproteobacteria;Rhodobacterales
GCF_000014825.1_ASM1482v1_genomic	NC_008435	5505494	19-MAY-2017	Rhodopseudomonas palustris BisA53	Proteobacteria;Alphaproteobacteria;Rhizobiales
GCF_000090965.1_ASM9096v1_genomic	NC_008513	416380	25-AUG-2019	Buchnera aphidicola BCc	Proteobacteria;Gammaproteobacteria;Enterobacterales
GCF_000014965.1_ASM1496v1_genomic	NC_008554	4990251	07-NOV-2019	Syntrophobacter fumaroxidans MPOB	Proteobacteria;Deltaproteobacteria;Syntrophobacterales
GCF_000014865.1_ASM1486v1_genomic	NC_008576	4719581	25-SEP-2019	Magnetococcus marinus MC-1	Proteobacteria;Alphaproteobacteria;Magnetococcales
GCF_000015045.1_ASM1504v1_genomic	NC_008609	4008000	19-MAY-2017	Pelobacter propionicus DSM 2379	Proteobacteria;Deltaproteobacteria;Desulfuromonadales
GCF_000203895.1_ASM20389v1_genomic	NC_008686	2852282	19-MAY-2017	Paracoccus denitrificans PD1222	Proteobacteria;Alphaproteobacteria;Rhodobacterales
GCF_000015245.1_ASM1524v1_genomic	NC_008700	4306142	19-MAY-2017	Shewanella amazonensis SB2B	Proteobacteria;Gammaproteobacteria;Alteromonadales
GCF_000015285.1_ASM1528v1_genomic	NC_008709	4559598	19-MAY-2017	Psychromonas ingrahamii 37	Proteobacteria;Gammaproteobacteria;Alteromonadales
GCF_000015505.1_ASM1550v1_genomic	NC_008781	4410291	19-MAY-2017	Polaromonas naphthalenivorans CJ2	Proteobacteria;Betaproteobacteria;Burkholderiales
GCF_000015445.1_ASM1544v1_genomic	NC_008783	1445021	28-NOV-2019	Bartonella bacilliformis KC583	Proteobacteria;Alphaproteobacteria;Rhizobiales
GCF_000015565.1_ASM1556v1_genomic	NC_008786	5566749	19-MAY-2017	Verminephrobacter eiseniae EF01-2	Proteobacteria;Betaproteobacteria;Burkholderiales
GCF_000015585.1_ASM1558v1_genomic	NC_008789	2678452	25-AUG-2019	Halorhodospira halophila SL1	Proteobacteria;Gammaproteobacteria;Chromatiales
GCF_000015725.1_ASM1572v1_genomic	NC_008825	4044195	25-AUG-2019	Methylibium petroleiphilum PM1	Proteobacteria;Betaproteobacteria;Burkholderiales
GCF_000016065.1_ASM1606v1_genomic	NC_009092	4602594	24-SEP-2019	Shewanella loihica PV-4	Proteobacteria;Gammaproteobacteria;Alteromonadales
GCF_000026125.1_ASM2612v1_genomic	NC_009138	3424307	17-APR-2017	Herminiimonas arsenicoxydans	Proteobacteria;Betaproteobacteria;Burkholderiales
GCF_000196395.1_ASM19639v1_genomic	NC_009348	4702402	18-MAY-2017	Aeromonas salmonicida subsp. salmonicida A449	Proteobacteria;Gammaproteobacteria;Aeromonadales
GCF_000016345.1_ASM1634v1_genomic	NC_009379	2159490	25-AUG-2019	Polynucleobacter asymbioticus QLW-P1DMWA-1	Proteobacteria;Betaproteobacteria;Burkholderiales
GCF_000016405.1_ASM1640v1_genomic	NC_009428	3217726	26-OCT-2019	Rhodobacter sphaeroides ATCC 17025	Proteobacteria;Alphaproteobacteria;Rhodobacterales
GCF_000016565.1_ASM1656v1_genomic	NC_009439	5072807	19-MAY-2017	Pseudomonas mendocina ymp	Proteobacteria;Gammaproteobacteria;Pseudomonadales
GCF_000015345.1_ASM1534v1_genomic	NC_009446	1389350	25-AUG-2019	Dichelobacter nodosus VCS1703A	Proteobacteria;Gammaproteobacteria;Cardiobacteriales
GCF_000010405.1_ASM1040v1_genomic	NC_009465	1022154	25-AUG-2019	Candidatus Vesicomyosocius okutanii HA	Proteobacteria;Gammaproteobacteria;sulfur-oxidizingsymbionts.
GCF_000016745.1_ASM1674v1_genomic	NC_009483	5136364	18-MAY-2017	Geobacter uraniireducens Rf4	Proteobacteria;Deltaproteobacteria;Desulfuromonadales
GCF_000016765.1_ASM1676v1_genomic	NC_009511	5382261	25-AUG-2019	Sphingomonas wittichii RW1	Proteobacteria;Alphaproteobacteria;Sphingomonadales
GCF_000017245.1_ASM1724v1_genomic	NC_009655	2319663	17-APR-2017	Actinobacillus succinogenes 130Z	Proteobacteria;Gammaproteobacteria;Pasteurellales
GCF_000017405.1_ASM1740v1_genomic	NC_009667	2887297	25-AUG-2019	Ochrobactrum anthropi ATCC 49188	Proteobacteria;Alphaproteobacteria;Rhizobiales
GCF_000017585.1_ASM1758v1_genomic	NC_009714	1711273	17-APR-2017	Campylobacter hominis ATCC BAA-381	Proteobacteria;Epsilonproteobacteria;Campylobacterales
GCF_000017465.2_ASM1746v2_genomic	NC_009715	1971270	13-APR-2017	Campylobacter curvus 525.92	Proteobacteria;Epsilonproteobacteria;Campylobacterales
GCF_000017565.1_ASM1756v1_genomic	NC_009719	3914745	24-SEP-2019	Parvibaculum lavamentivorans DS-1	Proteobacteria;Alphaproteobacteria;Rhizobiales
GCF_000017645.1_ASM1764v1_genomic	NC_009720	5308934	19-MAY-2017	Xanthobacter autotrophicus Py2	Proteobacteria;Alphaproteobacteria;Rhizobiales
GCF_000017705.1_ASM1770v1_genomic	NC_009783	3765351	28-AUG-2017	Vibrio campbellii ATCC BAA-1116	Proteobacteria;Gammaproteobacteria;Vibrionales
GCF_000018025.1_ASM1802v1_genomic	NC_009831	5517674	25-SEP-2019	Shewanella sediminis HAW-EB3	Proteobacteria;Gammaproteobacteria;Alteromonadales
GCF_000014025.1_ASM1402v1_genomic	NC_009850	2341251	25-AUG-2019	Arcobacter butzleri RM4018	Proteobacteria;Epsilonproteobacteria;Campylobacterales
GCF_000018285.1_ASM1828v1_genomic	NC_009901	5174581	24-SEP-2019	Shewanella pealeana ATCC 700345	Proteobacteria;Gammaproteobacteria;Alteromonadales
GCF_000010525.1_ASM1052v1_genomic	NC_009937	5369772	25-AUG-2019	Azorhizobium caulinodans ORS 571	Proteobacteria;Alphaproteobacteria;Rhizobiales
GCF_000018405.1_ASM1840v1_genomic	NC_009943	3944167	07-NOV-2019	Desulfococcus oleovorans Hxd3	Proteobacteria;Deltaproteobacteria;Desulfobacterales
GCF_000018145.1_ASM1814v1_genomic	NC_009952	3789584	18-MAY-2017	Dinoroseobacter shibae DFL 12 = DSM 16493	Proteobacteria;Alphaproteobacteria;Rhodobacterales
GCF_000018665.1_ASM1866v1_genomic	NC_010002	6767514	18-MAY-2017	Delftia acidovorans SPH-1	Proteobacteria;Betaproteobacteria;Burkholderiales
GCF_000196435.1_ASM19643v1_genomic	NC_010161	2619061	11-SEP-2019	Bartonella tribocorum CIP 105476	Proteobacteria;Alphaproteobacteria;Rhizobiales
GCF_000067165.1_ASM6716v1_genomic	NC_010162	13033779	19-MAY-2017	Sorangium cellulosum So ce56	Proteobacteria;Deltaproteobacteria;Myxococcales
GCF_000067205.1_ASM6720v1_genomic	NC_010170	5287950	07-OCT-2019	Bordetella petrii	Proteobacteria;Betaproteobacteria;Burkholderiales
GCF_000019285.1_ASM1928v1_genomic	NC_010336	2045775	28-NOV-2019	Francisella philomiragia subsp. philomiragia ATCC 25017	Proteobacteria;Gammaproteobacteria;Thiotrichales
GCF_000019725.1_ASM1972v1_genomic	NC_010505	6077833	2018-11-22	Methylobacterium radiotolerans JCM 2831	Proteobacteria;Alphaproteobacteria;Rhizobiales
GCF_000019405.1_ASM1940v1_genomic	NC_010519	2263857	2017-11-30	Histophilus somni 2336	Proteobacteria;Gammaproteobacteria;Pasteurellales
GCF_000019785.1_ASM1978v1_genomic	NC_010524	4909403	25-SEP-2019	Leptothrix cholodnii SP-6	Proteobacteria;Betaproteobacteria;Burkholderiales
GCF_000019745.1_ASM1974v1_genomic	NC_010531	1560469	06-APR-2017	Polynucleobacter necessarius STIR1	Proteobacteria;Betaproteobacteria;Burkholderiales
GCF_000069965.1_ASM6996v1_genomic	NC_010554	4063606	28-MAY-2017	Proteus mirabilis HI4320	Proteobacteria;Gammaproteobacteria;Enterobacterales
GCF_000019845.1_ASM1984v1_genomic	NC_010581	4170153	25-AUG-2019	Beijerinckia indica subsp. indica ATCC 9039	Proteobacteria;Alphaproteobacteria;Rhizobiales
GCF_000020045.1_ASM2004v1_genomic	NC_010622	3479187	28-AUG-2017	Paraburkholderia phymatum STM815	Proteobacteria;Betaproteobacteria;Burkholderiales
GCF_000070465.1_ASM7046v1_genomic	NC_010645	3732255	26-AUG-2019	Bordetella avium 197N	Proteobacteria;Betaproteobacteria;Burkholderiales
GCF_000020205.1_ASM2020v1_genomic	NC_010682	3942557	19-MAY-2017	Ralstonia pickettii 12J	Proteobacteria;Betaproteobacteria;Burkholderiales
GCF_000019585.2_ASM1958v2_genomic	NC_010717	5238555	05-NOV-2019	Xanthomonas oryzae pv. oryzae PXO99A	Proteobacteria;Gammaproteobacteria;Xanthomonadales
GCF_000019945.1_ASM1994v1_genomic	NC_010725	5800441	19-MAY-2017	Methylorubrum populi BJ001	Proteobacteria;Alphaproteobacteria;Rhizobiales
GCF_000020385.1_ASM2038v1_genomic	NC_010814	3917761	07-NOV-2019	Geobacter lovleyi SZ	Proteobacteria;Deltaproteobacteria;Desulfuromonadales
GCF_000072485.1_ASM7248v1_genomic	NC_010943	4851126	26-AUG-2019	Stenotrophomonas maltophilia K279a	Proteobacteria;Gammaproteobacteria;Xanthomonadales
GCF_000019225.1_ASM1922v1_genomic	NC_010995	4576573	25-AUG-2019	Cellvibrio japonicus Ueda107	Proteobacteria;Gammaproteobacteria;Cellvibrionales
GCF_000017265.1_ASM1726v1_genomic	NC_011144	3996255	25-AUG-2019	Phenylobacterium zucineum HLK1	Proteobacteria;Alphaproteobacteria;Caulobacterales
GCF_000020725.1_ASM2072v1_genomic	NC_011146	4615150	25-AUG-2019	Geobacter bemidjiensis Bem	Proteobacteria;Deltaproteobacteria;Desulfuromonadales
GCF_000196495.1_ASM19649v1_genomic	NC_011312	3325165	26-AUG-2019	Aliivibrio salmonicida LFI1238	Proteobacteria;Gammaproteobacteria;Vibrionales
GCF_000021325.1_ASM2132v1_genomic	NC_011365	3887492	07-APR-2017	Gluconacetobacter diazotrophicus PA1 5	Proteobacteria;Alphaproteobacteria;Rhodospirillales
GCF_000021345.1_ASM2134v1_genomic	NC_011369	4537948	25-SEP-2019	Rhizobium leguminosarum bv. trifolii WSM2304	Proteobacteria;Alphaproteobacteria;Rhizobiales
GCF_000016185.1_ASM1618v1_genomic	NC_011420	4355543	25-AUG-2019	Rhodospirillum centenum SW	Proteobacteria;Alphaproteobacteria;Rhodospirillales
GCF_000014885.1_ASM1488v1_genomic	NC_011566	5396476	25-AUG-2019	Shewanella piezotolerans WP3	Proteobacteria;Gammaproteobacteria;Alteromonadales
GCF_000021745.1_ASM2174v1_genomic	NC_011666	4305430	25-AUG-2019	Methylocella silvestris BL2	Proteobacteria;Alphaproteobacteria;Rhizobiales
GCF_000091465.1_ASM9146v1_genomic	NC_011753	3299303	19-MAY-2017	Vibrio tasmaniensis LGP32	Proteobacteria;Gammaproteobacteria;Vibrionales
GCF_000021485.1_ASM2148v1_genomic	NC_011761	2982397	25-AUG-2019	Acidithiobacillus ferrooxidans ATCC 23270	Proteobacteria;Acidithiobacillia;Acidithiobacillales
GCF_000021385.1_ASM2138v1_genomic	NC_011769	4040304	07-APR-2017	Desulfovibrio vulgaris str. 'Miyazaki F'	Proteobacteria;Deltaproteobacteria;Desulfovibrionales
GCF_000021885.1_ASM2188v1_genomic	NC_011852	2269156	2017-11-30	Glaesserella parasuis SH0165	Proteobacteria;Gammaproteobacteria;Pasteurellales
GCF_000022125.1_ASM2212v1_genomic	NC_011883	2873437	24-SEP-2019	Desulfovibrio desulfuricans ATCC 27774	Proteobacteria;Deltaproteobacteria;Desulfovibrionales
GCF_000022145.1_ASM2214v1_genomic	NC_011891	5029329	25-SEP-2019	Anaeromyxobacter dehalogenans 2CP-1	Proteobacteria;Deltaproteobacteria;Myxococcales
GCF_000022085.1_ASM2208v1_genomic	NC_011894	7772460	19-MAY-2017	Methylobacterium nodulans ORS 2060	Proteobacteria;Alphaproteobacteria;Rhizobiales
GCF_000021985.1_ASM2198v1_genomic	NC_011901	3464554	25-AUG-2019	Thioalkalivibrio sulfidiphilus HL-EbGr7	Proteobacteria;Gammaproteobacteria;Chromatiales
GCF_000022265.1_ASM2226v1_genomic	NC_011979	4304501	25-NOV-2019	Geobacter daltonii FRC-32	Proteobacteria;Deltaproteobacteria;Desulfuromonadales
GCF_000016285.1_ASM1628v1_genomic	NC_011989	3726375	25-AUG-2019	Agrobacterium vitis S4	Proteobacteria;Alphaproteobacteria;Rhizobiales
GCF_000020305.1_ASM2030v1_genomic	NC_012026	1202435	25-AUG-2019	Anaplasma marginale str. Florida	Proteobacteria;Alphaproteobacteria;Rickettsiales
GCF_000019205.1_ASM1920v1_genomic	NC_012039	1525460	14-NOV-2019	Campylobacter lari RM2100	Proteobacteria;Epsilonproteobacteria;Campylobacterales
GCF_000020365.1_ASM2036v1_genomic	NC_012108	5589073	25-AUG-2019	Desulfobacterium autotrophicum HRM2	Proteobacteria;Deltaproteobacteria;Desulfobacterales
GCF_000021725.1_ASM2172v1_genomic	NC_012115	1676444	25-AUG-2019	Nautilia profundicola AmH	Proteobacteria;Epsilonproteobacteria;Nautiliales
GCF_000021025.1_ASM2102v1_genomic	NC_012559	3169329	24-SEP-2019	Laribacter hongkongensis HLHK9	Proteobacteria;Betaproteobacteria;Neisseriales
GCF_000023065.1_ASM2306v1_genomic	NC_012691	3471292	25-AUG-2019	Tolumonas auensis DSM 9187	Proteobacteria;Gammaproteobacteria;Aeromonadales
GCF_000010665.1_ASM1066v1_genomic	NC_012796	5248049	25-AUG-2019	Desulfovibrio magneticus RS-1	Proteobacteria;Deltaproteobacteria;Desulfovibrionales
GCF_000022725.1_ASM2272v1_genomic	NC_012846	2341328	25-AUG-2019	Bartonella grahamii as4aup	Proteobacteria;Alphaproteobacteria;Rhizobiales
GCF_000023445.1_ASM2344v1_genomic	NC_012881	4289847	18-MAY-2017	Desulfovibrio salexigens DSM 2638	Proteobacteria;Deltaproteobacteria;Desulfovibrionales
GCF_000023605.1_ASM2360v1_genomic	NC_012917	4862913	28-NOV-2019	Pectobacterium carotovorum subsp. carotovorum PC1	Proteobacteria;Gammaproteobacteria;Enterobacterales
GCF_000023705.1_ASM2370v1_genomic	NC_012968	2547570	25-AUG-2019	Methylotenera mobilis JLW8	Proteobacteria;Betaproteobacteria;Nitrosomonadales
GCF_000023745.1_ASM2374v1_genomic	NC_012969	2995511	24-SEP-2019	Methylovorus glucosetrophus SIP3-4	Proteobacteria;Betaproteobacteria;Nitrosomonadales
GCF_000023785.1_ASM2378v1_genomic	NC_012982	3455622	11-SEP-2019	Hirschia baltica ATCC 49814	Proteobacteria;Alphaproteobacteria;Rhodobacterales
GCF_000023025.1_ASM2302v1_genomic	NC_012997	5193164	25-AUG-2019	Teredinibacter turnerae T7901	Proteobacteria;Gammaproteobacteria;Cellvibrionales
GCF_000022525.1_ASM2252v1_genomic	NC_013009	879977	25-AUG-2019	Neorickettsia risticii str. Illinois	Proteobacteria;Alphaproteobacteria;Rickettsiales
GCF_000024085.1_ASM2408v1_genomic	NC_013166	2852073	25-AUG-2019	Kangiella koreensis DSM 16069	Proteobacteria;Gammaproteobacteria;Oceanospirillales
GCF_000023225.1_ASM2322v1_genomic	NC_013173	3942657	07-NOV-2019	Desulfomicrobium baculatum DSM 4028	Proteobacteria;Deltaproteobacteria;Desulfovibrionales
GCF_000024325.1_ASM2432v1_genomic	NC_013223	2864304	07-NOV-2019	Desulfohalobium retbaense DSM 5692	Proteobacteria;Deltaproteobacteria;Desulfovibrionales
GCF_000024765.1_ASM2476v1_genomic	NC_013422	2582886	07-APR-2017	Halothiobacillus neapolitanus c2	Proteobacteria;Gammaproteobacteria;Chromatiales
GCF_000024885.1_ASM2488v1_genomic	NC_013512	2306351	24-SEP-2019	Sulfurospirillum deleyianum DSM 6946	Proteobacteria;Epsilonproteobacteria;Campylobacterales
GCF_000024505.1_ASM2450v1_genomic	NC_013532	1206806	25-AUG-2019	Anaplasma centrale str. Israel	Proteobacteria;Alphaproteobacteria;Rickettsiales
GCF_000025065.1_ASM2506v1_genomic	NC_013592	4818394	03-SEP-2017	Dickeya zeae Ech586	Proteobacteria;Gammaproteobacteria;Enterobacterales
GCF_000025485.1_ASM2548v1_genomic	NC_013851	3526903	25-SEP-2019	Allochromatium vinosum DSM 180	Proteobacteria;Gammaproteobacteria;Chromatiales
GCF_000091785.1_ASM9178v1_genomic	NC_013861	4077332	25-AUG-2019	Legionella longbeachae NSW150	Proteobacteria;Gammaproteobacteria;Legionellales
GCF_000027225.1_ASM2722v1_genomic	NC_013892	4225498	25-AUG-2019	Xenorhabdus bovienii SS-2004	Proteobacteria;Gammaproteobacteria;Enterobacterales
GCF_000091985.1_ASM9198v1_genomic	NC_013949	1578097	25-AUG-2019	Helicobacter mustelae 12198	Proteobacteria;Epsilonproteobacteria;Campylobacterales
GCF_000025405.2_ASM2540v1_genomic	NC_013956	4703373	26-AUG-2019	Pantoea ananatis LMG 20103	Proteobacteria;Gammaproteobacteria;Enterobacterales
GCF_000025705.1_ASM2570v1_genomic	NC_013959	3003656	25-SEP-2019	Sideroxydans lithotrophicus ES-1	Proteobacteria;Betaproteobacteria;Nitrosomonadales
GCF_000024725.1_ASM2472v1_genomic	NC_013960	4079427	19-MAY-2017	Nitrosococcus halophilus Nc 4	Proteobacteria;Gammaproteobacteria;Chromatiales
GCF_000091565.1_ASM9156v1_genomic	NC_013961	3805573	11-SEP-2019	Erwinia amylovora CFBP1430	Proteobacteria;Gammaproteobacteria;Enterobacterales
GCF_000091125.1_ASM9112v1_genomic	NC_014006	3514822	25-NOV-2019	Sphingobium japonicum UT26S	Proteobacteria;Alphaproteobacteria;Sphingomonadales
GCF_000091325.1_ASM9132v1_genomic	NC_014012	4962103	17-APR-2017	Shewanella violacea DSS12	Proteobacteria;Gammaproteobacteria;Alteromonadales
GCF_000021865.1_ASM2186v1_genomic	NC_014034	3738958	25-AUG-2019	Rhodobacter capsulatus SB 1003	Proteobacteria;Alphaproteobacteria;Rhodobacterales
GCF_000092285.1_ASM9228v1_genomic	NC_014100	4655622	18-MAY-2017	Caulobacter segnis ATCC 21756	Proteobacteria;Alphaproteobacteria;Caulobacterales
GCF_000092265.1_ASM9226v1_genomic	NC_014147	1863286	25-AUG-2019	Moraxella catarrhalis BBH18	Proteobacteria;Gammaproteobacteria;Pseudomonadales
GCF_000092245.1_ASM9224v1_genomic	NC_014166	3192235	24-SEP-2019	Arcobacter nitrofigilis DSM 7299	Proteobacteria;Epsilonproteobacteria;Campylobacterales
GCF_000093025.1_ASM9302v1_genomic	NC_014207	3059871	24-SEP-2019	Methylotenera versatilis 301	Proteobacteria;Betaproteobacteria;Nitrosomonadales
GCF_000092205.1_ASM9220v1_genomic	NC_014216	3097763	17-APR-2017	Desulfurivibrio alkaliphilus AHT 2	Proteobacteria;Deltaproteobacteria;Desulfobacterales
GCF_000092925.1_ASM9292v1_genomic	NC_014217	4765023	26-AUG-2019	Starkeya novella DSM 506	Proteobacteria;Alphaproteobacteria;Rhizobiales
GCF_000196615.1_ASM19661v1_genomic	NC_014306	5100167	07-APR-2017	Erwinia billingiae Eb661	Proteobacteria;Gammaproteobacteria;Enterobacterales
GCF_000143145.1_ASM14314v1_genomic	NC_014313	3638969	25-SEP-2019	Hyphomicrobium denitrificans ATCC 51888	Proteobacteria;Alphaproteobacteria;Rhizobiales
GCF_000143085.1_ASM14308v1_genomic	NC_014315	3328570	03-SEP-2017	Nitrosococcus watsonii C-113	Proteobacteria;Gammaproteobacteria;Chromatiales
GCF_000143965.1_ASM14396v1_genomic	NC_014365	3655731	26-AUG-2019	Desulfarculus baarsii DSM 2075	Proteobacteria;Deltaproteobacteria;Desulfarculales
GCF_000144605.1_ASM14460v1_genomic	NC_014375	3445263	17-APR-2017	Brevundimonas subvibrioides ATCC 15264	Proteobacteria;Alphaproteobacteria;Caulobacterales
GCF_000145255.1_ASM14525v1_genomic	NC_014394	3162471	24-SEP-2019	Gallionella capsiferriformans ES-2	Proteobacteria;Betaproteobacteria;Nitrosomonadales
GCF_000152825.2_ASM15282v2_genomic	NC_014414	2902643	26-AUG-2019	Parvularcula bermudensis HTCC2503	Proteobacteria;Alphaproteobacteria;Parvularculales
GCF_000147355.1_ASM14735v1_genomic	NC_014506	2153198	25-AUG-2019	Sulfurimonas autotrophica DSM 16294	Proteobacteria;Epsilonproteobacteria;Campylobacterales
GCF_000148645.1_ASM14864v1_genomic	NC_014541	4279159	26-AUG-2019	Ferrimonas balearica DSM 9799	Proteobacteria;Gammaproteobacteria;Alteromonadales
GCF_000164865.1_ASM16486v1_genomic	NC_014618	4814049	07-APR-2017	[Enterobacter] lignolyticus SCF1	Proteobacteria;Gammaproteobacteria;Enterobacterales
GCF_000165485.1_ASM16548v1_genomic	NC_014623	10260756	26-AUG-2019	Stigmatella aurantiaca DW4/3-1	Proteobacteria;Deltaproteobacteria;Myxococcales
GCF_000166055.1_ASM16605v1_genomic	NC_014664	4014469	07-APR-2017	Rhodomicrobium vannielii ATCC 17100	Proteobacteria;Alphaproteobacteria;Rhizobiales
GCF_000198775.1_ASM19877v1_genomic	NC_014722	2755309	17-APR-2017	Paraburkholderia rhizoxinica HKI 454	Proteobacteria;Betaproteobacteria;Burkholderiales
GCF_000196295.1_ASM19629v1_genomic	NC_014752	2220606	26-AUG-2019	Neisseria lactamica 020-06	Proteobacteria;Betaproteobacteria;Neisseriales
GCF_000183725.1_ASM18372v1_genomic	NC_014762	2574824	19-OCT-2019	Sulfuricurvum kujiense DSM 16994	Proteobacteria;Epsilonproteobacteria;Campylobacterales
GCF_000200595.1_ASM20059v1_genomic	NC_014810	1672681	26-AUG-2019	Helicobacter felis ATCC 49179	Proteobacteria;Epsilonproteobacteria;Campylobacterales
GCF_000175215.2_ASM17521v2_genomic	NC_014816	2588221	31-JUL-2019	Asticcacaulis excentricus CB 48	Proteobacteria;Alphaproteobacteria;Caulobacterales
GCF_000176915.2_ASM17691v2_genomic	NC_014844	3629109	17-APR-2017	Pseudodesulfovibrio aespoeensis Aspo-2	Proteobacteria;Deltaproteobacteria;Desulfovibrionales
GCF_000185965.1_ASM18596v1_genomic	NC_014924	3419049	07-APR-2017	Pseudoxanthomonas suwonensis 11-1	Proteobacteria;Gammaproteobacteria;Xanthomonadales
GCF_000184745.1_ASM18474v1_genomic	NC_014931	6550056	26-AUG-2019	Variovorax paradoxus EPS	Proteobacteria;Betaproteobacteria;Burkholderiales
GCF_000253015.1_ASM25301v1_genomic	NC_014932	1522743	07-APR-2017	Bartonella clarridgeiae 73	Proteobacteria;Alphaproteobacteria;Rhizobiales
GCF_000186245.1_ASM18624v1_genomic	NC_014935	2101285	26-AUG-2019	Nitratifractor salsuginis DSM 16511	Proteobacteria;Epsilonproteobacteria;Campylobacterales
GCF_000176855.2_ASM17685v2_genomic	NC_015138	5482170	21-OCT-2017	Acidovorax avenae subsp. avenae ATCC 19860	Proteobacteria;Betaproteobacteria;Burkholderiales
GCF_000202835.1_ASM20283v1_genomic	NC_015186	3749411	25-NOV-2019	Acidiphilium multivorum AIU301	Proteobacteria;Alphaproteobacteria;Rhodospirillales
GCF_000192745.1_ASM19274v1_genomic	NC_015259	4649365	26-AUG-2019	Polymorphum gilvum SL003B-26A1	Proteobacteria;Alphaproteobacteria;Polymorphum
GCF_000192865.1_ASM19286v1_genomic	NC_015276	4684316	25-SEP-2019	Marinomonas mediterranea MMB-1	Proteobacteria;Gammaproteobacteria;Oceanospirillales
GCF_000194135.1_ASM19413v1_genomic	NC_015318	1694430	26-AUG-2019	Hippea maritima DSM 10411	Proteobacteria;Deltaproteobacteria;Desulfurellales
GCF_000195295.1_ASM19529v1_genomic	NC_015388	3282536	26-AUG-2019	Desulfobacca acetoxidans DSM 11109	Proteobacteria;Deltaproteobacteria;Syntrophobacterales
GCF_000204645.1_ASM20464v1_genomic	NC_015422	4995263	26-AUG-2019	Alicycliphilus denitrificans K601	Proteobacteria;Betaproteobacteria;Burkholderiales
GCF_000209675.1_ASM20967v1_genomic	NC_015460	2687335	26-AUG-2019	Gallibacterium anatis UMN179	Proteobacteria;Gammaproteobacteria;Pasteurellales
GCF_000213805.1_ASM21380v1_genomic	NC_015556	4920769	19-MAY-2017	Pseudomonas fulva 12-X	Proteobacteria;Gammaproteobacteria;Pseudomonadales
GCF_000214215.1_ASM21421v1_genomic	NC_015559	3899940	25-SEP-2019	Marinomonas posidonica IVIA-Po-181	Proteobacteria;Gammaproteobacteria;Oceanospirillales
GCF_000214665.1_ASM21466v1_genomic	NC_015572	5051681	26-AUG-2019	Methylomonas methanica MC09	Proteobacteria;Gammaproteobacteria;Methylococcales
GCF_000214825.1_ASM21482v1_genomic	NC_015581	1932455	17-APR-2017	Thiomicrospira cyclica ALM1	Proteobacteria;Gammaproteobacteria;Thiotrichales
GCF_000147835.2_ASM14783v3_genomic	NC_015593	3080818	25-SEP-2019	Sphingobium chlorophenolicum L-1	Proteobacteria;Alphaproteobacteria;Sphingomonadales
GCF_000217675.1_ASM21767v1_genomic	NC_015633	3063912	26-AUG-2019	Vibrio anguillarum 775	Proteobacteria;Gammaproteobacteria;Vibrionales
GCF_000217635.1_ASM21763v1_genomic	NC_015662	444925	2017-11-14	Buchnera aphidicola (Cinara tujafilina)	Proteobacteria;Gammaproteobacteria;Enterobacterales
GCF_000215705.1_ASM21570v1_genomic	NC_015677	4070193	26-AUG-2019	Ramlibacter tataouinensis TTB310	Proteobacteria;Betaproteobacteria;Burkholderiales
GCF_000218565.1_ASM21856v1_genomic	NC_015684	3595748	07-APR-2017	Oligotropha carboxidovorans OM5	Proteobacteria;Alphaproteobacteria;Rhizobiales
GCF_000219105.1_ASM21910v1_genomic	NC_015711	9003593	26-AUG-2019	Myxococcus macrosporus	Proteobacteria;Deltaproteobacteria;Myxococcales
GCF_000219215.1_ASM21921v1_genomic	NC_015726	3872936	26-AUG-2019	Cupriavidus necator N-1	Proteobacteria;Betaproteobacteria;Burkholderiales
GCF_000154785.2_ASM15478v2_genomic	NC_015730	4505211	26-AUG-2019	Roseobacter litoralis Och 149	Proteobacteria;Alphaproteobacteria;Rhodobacterales
GCF_000219605.1_ASM21960v1_genomic	NC_015740	4547930	26-AUG-2019	Pseudomonas stutzeri	Proteobacteria;Gammaproteobacteria;Pseudomonadales
GCF_000214095.2_ASM21409v3_genomic	NC_015942	3207552	26-AUG-2019	Acidithiobacillus ferrivorans SS3	Proteobacteria;Acidithiobacillia;Acidithiobacillales
GCF_000226315.1_ASM22631v1_genomic	NC_016026	2481983	26-AUG-2019	Micavibrio aeruginosavorus ARL-13	Proteobacteria;Alphaproteobacteria;Micavibrio
GCF_000182745.2_ASM18274v1_genomic	NC_016027	3136818	26-AUG-2019	Komagataeibacter medellinensis NBRC 3288	Proteobacteria;Alphaproteobacteria;Rhodospirillales
GCF_000226565.1_ASM22656v1_genomic	NC_016041	4134229	26-AUG-2019	Glaciecola nitratireducens FR1064	Proteobacteria;Gammaproteobacteria;Alteromonadales
GCF_000226625.1_ASM22662v1_genomic	NC_016043	1638559	26-AUG-2019	Taylorella asinigenitalis MCE3	Proteobacteria;Betaproteobacteria;Burkholderiales
GCF_000283595.1_ASM28359v1_genomic	NC_016050	1283087	07-OCT-2019	Rickettsia japonica YH	Proteobacteria;Alphaproteobacteria;Rickettsiales
GCF_000230555.1_ASM23055v1_genomic	NC_016078	3944837	26-AUG-2019	Pelagibacterium halotolerans B2	Proteobacteria;Alphaproteobacteria;Rhizobiales
GCF_000968535.2_ASM96853v1_genomic	NC_016112	4668296	17-APR-2017	Methylomicrobium alcaliphilum 20Z	Proteobacteria;Gammaproteobacteria;Methylococcales
GCF_000233915.3_ASM23391v4_genomic	NC_016147	3452554	26-AUG-2019	Pseudoxanthomonas spadix BD-a59	Proteobacteria;Gammaproteobacteria;Xanthomonadales
GCF_000236665.1_ASM23666v1_genomic	NC_016616	3806980	17-APR-2017	Azospira oryzae PS	Proteobacteria;Betaproteobacteria;Rhodocyclales
GCF_000212675.2_ASM21267v2_genomic	NC_016629	4200534	26-AUG-2019	Desulfocurvibacter africanus subsp. africanus str. Walvis Bay	Proteobacteria;Deltaproteobacteria;Desulfovibrionales
GCF_000189295.2_ASM18929v2_genomic	NC_016803	3858580	25-SEP-2019	Desulfovibrio desulfuricans ND132	Proteobacteria;Deltaproteobacteria;Desulfovibrionales
GCF_000237065.1_ASM23706v1_genomic	NC_016830	6845832	26-AUG-2019	Pseudomonas fluorescens F113	Proteobacteria;Gammaproteobacteria;Pseudomonadales
GCF_000247565.1_ASM24756v1_genomic	NC_016893	719535	07-APR-2017	Wigglesworthia glossinidia endosymbiont of Glossina morsitans	Proteobacteria;Gammaproteobacteria;Enterobacterales
GCF_000178875.2_ASM17887v2_genomic	NC_016901	5288069	26-AUG-2019	Shewanella baltica OS678	Proteobacteria;Gammaproteobacteria;Alteromonadales
GCF_000255295.1_ASM25529v1_genomic	NC_017030	10080619	26-AUG-2019	Corallococcus coralloides DSM 2259	Proteobacteria;Deltaproteobacteria;Myxococcales
GCF_000242255.2_ASM24225v3_genomic	NC_017033	3603458	17-APR-2017	Frateuria aurantia DSM 6220	Proteobacteria;Gammaproteobacteria;Xanthomonadales
GCF_000284075.1_ASM28407v1_genomic	NC_017042	1290368	07-APR-2017	Rickettsia rhipicephali str. 3-7-female6-CWPP	Proteobacteria;Alphaproteobacteria;Rickettsiales
GCF_000255535.1_ASM25553v1_genomic	NC_017047	4962173	26-AUG-2019	Rahnella aquatilis HX2	Proteobacteria;Gammaproteobacteria;Enterobacterales
GCF_000284155.1_ASM28415v1_genomic	NC_017058	1296670	07-APR-2017	Rickettsia australis str. Cutlack	Proteobacteria;Alphaproteobacteria;Rickettsiales
GCF_000284415.1_ASM28441v2_genomic	NC_017059	3876289	08-APR-2017	Pararhodospirillum photometricum DSM 122	Proteobacteria;Alphaproteobacteria;Rhodospirillales
GCF_000284615.1_ASM28461v1_genomic	NC_017067	3989480	07-APR-2017	Marinobacter hydrocarbonoclasticus ATCC 49840	Proteobacteria;Gammaproteobacteria;Alteromonadales
GCF_000284255.1_ASM28425v1_genomic	NC_017075	5043253	26-AUG-2019	Rubrivivax gelatinosus IL144	Proteobacteria;Betaproteobacteria;Burkholderiales
GCF_000284375.1_ASM28437v1_genomic	NC_017249	9207384	26-AUG-2019	Bradyrhizobium japonicum USDA 6	Proteobacteria;Alphaproteobacteria;Rhizobiales
GCF_000225445.1_ASM22544v1_genomic	NC_017256	641794	26-AUG-2019	Buchnera aphidicola str. Ak (Acyrthosiphon kondoi)	Proteobacteria;Gammaproteobacteria;Enterobacterales
GCF_000225465.1_ASM22546v1_genomic	NC_017259	615380	26-AUG-2019	Buchnera aphidicola str. Ua (Uroleucon ambrosiae)	Proteobacteria;Gammaproteobacteria;Enterobacterales
GCF_000175255.2_ASM17525v2_genomic	NC_017262	2021773	26-AUG-2019	Zymomonas mobilis subsp. mobilis ATCC 10988	Proteobacteria;Alphaproteobacteria;Sphingomonadales
GCF_000259175.1_ASM25917v1_genomic	NC_017731	4402109	26-AUG-2019	Providencia stuartii MRSN 2154	Proteobacteria;Gammaproteobacteria;Enterobacterales
GCF_000259275.1_ASM25927v1_genomic	NC_017735	1833666	26-AUG-2019	Helicobacter cetorum MIT 99-5656	Proteobacteria;Epsilonproteobacteria;Campylobacterales
GCF_000259255.1_ASM25925v1_genomic	NC_017737	1947646	07-APR-2017	Helicobacter cetorum MIT 00-7128	Proteobacteria;Epsilonproteobacteria;Campylobacterales
GCF_000260965.1_ASM26096v1_genomic	NC_017856	2697465	07-OCT-2019	Methylophaga frappieri	Proteobacteria;Gammaproteobacteria;Thiotrichales
GCF_000260985.4_ASM26098v3_genomic	NC_017857	3137100	18-OCT-2019	Methylophaga nitratireducenticrescens	Proteobacteria;Gammaproteobacteria;Thiotrichales
GCF_000262305.1_ASM26230v1_genomic	NC_017910	4158725	07-OCT-2019	Shimwellia blattae DSM 4481 = NBRC 105725	Proteobacteria;Gammaproteobacteria;Enterobacterales
GCF_000264455.2_ASM26445v2_genomic	NC_017956	3919492	27-AUG-2019	Tistrella mobilis KA081020-065	Proteobacteria;Alphaproteobacteria;Rhodospirillales
GCF_000265295.1_ASM26529v1_genomic	NC_018002	2510109	17-APR-2017	Sulfurospirillum barnesii SES-3	Proteobacteria;Epsilonproteobacteria;Campylobacterales
GCF_000227745.2_ASM22774v3_genomic	NC_018012	5017071	19-MAY-2017	Thiocystis violascens DSM 198	Proteobacteria;Gammaproteobacteria;Chromatiales
GCF_000266945.1_ASM26694v1_genomic	NC_018025	6500104	18-MAY-2017	Desulfomonile tiedjei DSM 6799	Proteobacteria;Deltaproteobacteria;Syntrophobacterales
GCF_000276685.1_ASM27668v1_genomic	NC_018108	1732123	26-AUG-2019	Taylorella equigenitalis ATCC 35865	Proteobacteria;Betaproteobacteria;Burkholderiales
GCF_000306885.1_ASM30688v1_genomic	NC_018267	957990	26-AUG-2019	Wolbachia endosymbiont of Onchocerca ochengi	Proteobacteria;Alphaproteobacteria;Rickettsiales
GCF_000287335.1_ASM28733v1_genomic	NC_018419	1441139	04-SEP-2017	secondary endosymbiont of Ctenarytaina eucalypti	Proteobacteria;Gammaproteobacteria;Enterobacterales
GCF_000287355.1_ASM28735v1_genomic	NC_018420	1121596	04-SEP-2017	secondary endosymbiont of Heteropsylla cubana	Proteobacteria;Gammaproteobacteria;Enterobacterales
GCF_000172635.2_ASM17263v2_genomic	NC_018632	4653851	26-AUG-2019	Alteromonas macleodii ATCC 27126	Proteobacteria;Gammaproteobacteria;Alteromonadales
GCF_000307105.1_ASM30710v1_genomic	NC_018645	5197905	26-AUG-2019	Desulfobacula toluolica Tol2	Proteobacteria;Deltaproteobacteria;Desulfobacterales
GCF_000300005.1_ASM30000v1_genomic	NC_018691	4928223	26-AUG-2019	Alcanivorax dieselolei B5	Proteobacteria;Gammaproteobacteria;Oceanospirillales
GCF_000305785.2_ASM30578v2_genomic	NC_018868	4300227	27-AUG-2019	Simiduia agarivorans SA1 = DSM 21679	Proteobacteria;Gammaproteobacteria;Cellvibrionales
GCF_000311765.1_ASM31176v1_genomic	NC_019396	3602424	26-AUG-2019	Gluconobacter oxydans H24	Proteobacteria;Alphaproteobacteria;Rhodospirillales
GCF_000319245.1_ASM31924v1_genomic	NC_019814	820037	08-APR-2017	Candidatus Kinetoplastibacterium blastocrithidii (ex Strigomonas	Proteobacteria;Betaproteobacteria;
GCF_000321415.2_ASM32141v2_genomic	NC_019902	4002350	16-APR-2017	Thioalkalivibrio nitratireducens DSM 14787	Proteobacteria;Gammaproteobacteria;Chromatiales
GCF_000325745.1_ASM32574v1_genomic	NC_019907	1504659	26-AUG-2019	Liberibacter crescens BT-1	Proteobacteria;Alphaproteobacteria;Rhizobiales
GCF_000327045.1_ASM32704v1_genomic	NC_019940	4048921	19-MAY-2017	Thioflavicoccus mobilis 8321	Proteobacteria;Gammaproteobacteria;Chromatiales
GCF_000330885.1_ASM33088v1_genomic	NC_020059	3837060	25-NOV-2019	Rhizobium tropici CIAT 899	Proteobacteria;Alphaproteobacteria;Rhizobiales
GCF_000331735.1_ASM33173v1_genomic	NC_020126	10350586	27-AUG-2019	Myxococcus stipitatus DSM 14675	Proteobacteria;Deltaproteobacteria;Myxococcales
GCF_000341355.1_ASM34135v1_genomic	NC_020300	1596490	26-AUG-2019	Bartonella australis Aust/NH1	Proteobacteria;Alphaproteobacteria;Rhizobiales
GCF_000341385.1_ASM34138v1_genomic	NC_020301	1802699	26-AUG-2019	Bartonella vinsonii subsp. berkhoffii str. Winnie	Proteobacteria;Alphaproteobacteria;Rhizobiales
GCF_000341395.1_ASM34139v1_genomic	NC_020304	3986761	07-NOV-2019	Desulfocapsa sulfexigens DSM 10523	Proteobacteria;Deltaproteobacteria;Desulfobacterales
GCF_000286435.2_ASM28643v2_genomic	NC_020418	3799539	27-AUG-2019	Morganella morganii subsp. morganii KT	Proteobacteria;Gammaproteobacteria;Enterobacterales
GCF_000344805.1_ASM34480v1_genomic	NC_020453	8264165	25-SEP-2019	Bradyrhizobium oligotrophicum S58	Proteobacteria;Alphaproteobacteria;Rhizobiales
GCF_000347635.1_ASM34763v1_genomic	NC_020514	5413691	26-AUG-2019	Paraglaciecola psychrophila 170	Proteobacteria;Gammaproteobacteria;Alteromonadales
GCF_000347595.1_ASM34759v1_genomic	NC_020515	2407846	08-APR-2017	Bibersteinia trehalosi USDA-ARS-USMARC-192	Proteobacteria;Gammaproteobacteria;Pasteurellales
GCF_000230695.2_ASM23069v3_genomic	NC_020541	4225490	22-OCT-2017	Rhodanobacter denitrificans	Proteobacteria;Gammaproteobacteria;Xanthomonadales
GCF_000349975.1_ASM34997v1_genomic	NC_020555	2240130	26-AUG-2019	Helicobacter cinaedi CCUG 18818 = ATCC BAA-847	Proteobacteria;Epsilonproteobacteria;Campylobacterales
GCF_000348725.1_ASM34872v1_genomic	NC_020813	2657893	26-AUG-2019	Bdellovibrio exovorus JSS	Proteobacteria;Oligoflexia;Bdellovibrionales
GCF_000355675.1_ASM35567v1_genomic	NC_020888	3920328	26-AUG-2019	Thalassolituus oleivorans MIL-1	Proteobacteria;Gammaproteobacteria;Oceanospirillales
GCF_000155735.2_ASM15573v2_genomic	NC_020908	5200279	26-AUG-2019	Octadecabacter arcticus 238	Proteobacteria;Alphaproteobacteria;Rhodobacterales
GCF_000376645.1_ASM37664v1_genomic	NC_021082	2731870	26-AUG-2019	Mannheimia haemolytica M42548	Proteobacteria;Gammaproteobacteria;Pasteurellales
GCF_000376585.1_ASM37658v1_genomic	NC_021084	1301823	26-AUG-2019	Wolbachia endosymbiont of Drosophila simulans wNo	Proteobacteria;Alphaproteobacteria;Rickettsiales
GCF_000380335.1_ASM38033v1_genomic	NC_021149	5366370	27-AUG-2019	Azotobacter vinelandii CA	Proteobacteria;Gammaproteobacteria;Pseudomonadales
GCF_000397205.1_ASM39720v1_genomic	NC_021237	6867980	29-NOV-2019	Pseudomonas protegens CHA0	Proteobacteria;Gammaproteobacteria;Pseudomonadales
GCF_000319575.2_ASM31957v2_genomic	NC_021291	1739487	26-AUG-2019	Spiribacter salinus M19-40	Proteobacteria;Gammaproteobacteria;Chromatiales
GCF_000412695.1_ASM41269v1_genomic	NC_021499	6285863	27-AUG-2019	Pseudomonas resinovorans NBRC 106553	Proteobacteria;Gammaproteobacteria;Pseudomonadales
GCF_000422085.1_ASM42208v1_genomic	NC_021741	5238612	27-AUG-2019	Serratia liquefaciens ATCC 27592	Proteobacteria;Gammaproteobacteria;Enterobacterales
GCF_000444995.1_ASM44499v1_genomic	NC_022041	3613807	27-AUG-2019	Paracoccus aminophilus JCM 7686	Proteobacteria;Alphaproteobacteria;Rhodobacterales
GCF_000354175.2_ASM35417v2_genomic	NC_022349	3334467	27-AUG-2019	Vibrio alginolyticus NBRC 15630 = ATCC 17749	Proteobacteria;Gammaproteobacteria;Vibrionales
GCF_000297055.2_ASM29705v2_genomic	NC_022357	3130594	25-NOV-2019	Sulfuricella denitrificans skB26	Proteobacteria;Betaproteobacteria;Nitrosomonadales
GCF_000801275.2_ASM80127v1_genomic	NC_022528	4109740	27-AUG-2019	Vibrio nigripulchritudo	Proteobacteria;Gammaproteobacteria;Vibrionales
GCF_000180175.2_ASM18017v2_genomic	NC_022546	4035456	10-APR-2017	Plautia stali symbiont	Proteobacteria;Gammaproteobacteria;Enterobacterales
GCF_000485905.1_ASM48590v1_genomic	NC_022664	1926631	27-AUG-2019	Spiribacter curvatus	Proteobacteria;Gammaproteobacteria;Chromatiales
GCF_000503895.1_ASM50389v1_genomic	NC_022997	3653837	27-AUG-2019	Hyphomicrobium nitrativorans NL23	Proteobacteria;Alphaproteobacteria;Rhizobiales
GCF_000508225.1_ASM50822v1_genomic	NC_023063	1196717	27-AUG-2019	Ehrlichia muris AS145	Proteobacteria;Alphaproteobacteria;Rickettsiales
GCF_000513295.1_MGMSRv2_genomic	NC_023065	4365796	27-AUG-2019	Magnetospirillum gryphiswaldense MSR-1 v2	Proteobacteria;Alphaproteobacteria;Rhodospirillales
GCF_000511355.1_ASM51135v1_genomic	NC_023135	4144900	17-APR-2017	Leisingera methylohalidivorans DSM 14336	Proteobacteria;Alphaproteobacteria;Rhodobacterales
GCF_000511385.1_ASM51138v1_genomic	NC_023137	3776653	09-APR-2017	Phaeobacter gallaeciensis DSM 26640	Proteobacteria;Alphaproteobacteria;Rhodobacterales
GCF_000828615.1_ASM82861v1_genomic	NZ_AP012273	3129662	25-NOV-2019	Thiolapillus brandeum	Proteobacteria;Gammaproteobacteria;Thiolapillus
GCF_000828635.1_ASM82863v1_genomic	NZ_AP012547	3802648	27-AUG-2019	Sulfuritalea hydrogenivorans sk43H	Proteobacteria;Betaproteobacteria;Nitrosomonadales
GCF_000801295.1_ASM80129v1_genomic	NZ_AP012978	2597759	27-AUG-2019	endosymbiont of unidentified scaly snail isolate Monju	Proteobacteria;Gammaproteobacteria;
GCF_000829315.1_ASM82931v1_genomic	NZ_AP013028	1250060	27-AUG-2019	Wolbachia endosymbiont of Cimex lectularius	Proteobacteria;Alphaproteobacteria;Rickettsiales
GCF_001547755.1_ASM154775v1_genomic	NZ_AP013042	1469434	16-APR-2017	endosymbiont of Bathymodiolus septemdierum str. Myojin knoll	Proteobacteria;Gammaproteobacteria;
GCF_000828835.1_ASM82883v1_genomic	NZ_AP014633	4810005	17-APR-2017	Thioploca ingrica	Proteobacteria;Gammaproteobacteria;Thiotrichales
GCF_001547935.1_ASM154793v1_genomic	NZ_AP014635	3434724	11-APR-2017	Vibrio tritonius	Proteobacteria;Gammaproteobacteria;Vibrionales
GCF_000828475.1_ASM82847v1_genomic	NZ_AP014648	3424964	10-APR-2017	Methyloceanibacter caenitepidi	Proteobacteria;Alphaproteobacteria;Rhizobiales
GCF_001547995.1_ASM154799v1_genomic	NZ_AP014690	3198265	28-AUG-2019	Asaia bogorensis NBRC 16594	Proteobacteria;Alphaproteobacteria;Rhodospirillales
GCF_001548015.1_ASM154801v1_genomic	NZ_AP014704	5348274	28-AUG-2019	Methylobacterium aquaticum	Proteobacteria;Alphaproteobacteria;Rhizobiales
GCF_001548055.1_ASM154805v1_genomic	NZ_AP014724	2698323	28-AUG-2019	Sulfurospirillum cavolei	Proteobacteria;Epsilonproteobacteria;Campylobacterales
GCF_000974685.2_FaOYT1_2.0_genomic	NZ_AP018738	2717229	08-AUG-2019	Ferriphaselus amnicola	Proteobacteria;Betaproteobacteria;Nitrosomonadales
GCF_000525675.1_ASM52567v1_genomic	NZ_CP002190	3006992	29-NOV-2019	Bdellovibrio bacteriovorus W	Proteobacteria;Oligoflexia;Bdellovibrionales
GCF_000521565.1_ASM52156v1_genomic	NZ_CP002701	643517	27-AUG-2019	Buchnera aphidicola str. G002 (Myzus persicae)	Proteobacteria;Gammaproteobacteria;Enterobacterales
GCF_000521505.1_ASM52150v1_genomic	NZ_CP003915	4740516	27-AUG-2019	Advenella mimigardefordensis DPN7	Proteobacteria;Betaproteobacteria;Burkholderiales
GCF_000512355.1_ASM51235v1_genomic	NZ_CP004006	2722964	27-AUG-2019	Legionella oakridgensis ATCC 33761 = DSM 21215	Proteobacteria;Gammaproteobacteria;Legionellales
GCF_000550765.1_ASM55076v1_genomic	NZ_CP004360	3447725	10-SEP-2017	Komagataeibacter xylinus E25	Proteobacteria;Alphaproteobacteria;Rhodospirillales
GCF_000590925.1_ASM59092v1_genomic	NZ_CP004372	3555109	17-APR-2017	Roseibacterium elongatum DSM 19469	Proteobacteria;Alphaproteobacteria;Rhodobacterales
GCF_000299335.2_ASM29933v2_genomic	NZ_CP004387	4168427	27-AUG-2019	Alcanivorax pacificus W11-5	Proteobacteria;Gammaproteobacteria;Oceanospirillales
GCF_000300235.2_ASM30023v2_genomic	NZ_CP004388	4576570	11-SEP-2019	Thalassospira xiamenensis M-5 = DSM 17429	Proteobacteria;Alphaproteobacteria;Rhodospirillales
GCF_000819565.1_ASM81956v1_genomic	NZ_CP004393	4529105	27-AUG-2019	Celeribacter indicus	Proteobacteria;Alphaproteobacteria;Rhodobacterales
GCF_000940995.1_ASM94099v1_genomic	NZ_CP005973	2052529	10-APR-2017	Photobacterium gaetbulicola Gung47	Proteobacteria;Gammaproteobacteria;Vibrionales
GCF_000175575.2_ASM17557v2_genomic	NZ_CP005986	2777717	14-NOV-2019	Acidithiobacillus caldus ATCC 51756	Proteobacteria;Acidithiobacillia;Acidithiobacillales
GCF_000517425.1_ASM51742v1_genomic	NZ_CP006569	4709528	27-AUG-2019	Sodalis praecaptivus	Proteobacteria;Gammaproteobacteria;Enterobacterales
GCF_000512205.2_ASM51220v2_genomic	NZ_CP006644	6205897	17-APR-2017	Sphingomonas sanxanigenens DSM 19645 = NX02	Proteobacteria;Alphaproteobacteria;Sphingomonadales
GCF_000264765.2_ASM26476v2_genomic	NZ_CP006664	4200387	27-AUG-2019	Edwardsiella anguillarum ET080813	Proteobacteria;Gammaproteobacteria;Enterobacterales
GCF_000739375.1_ASM73937v1_genomic	NZ_CP006704	6062703	27-AUG-2019	Comamonas testosteroni TK102	Proteobacteria;Betaproteobacteria;Burkholderiales
GCF_000227685.2_ASM22768v3_genomic	NZ_CP007029	3756729	17-APR-2017	Thioalkalivibrio paradoxus ARh 1	Proteobacteria;Gammaproteobacteria;Chromatiales
GCF_000227665.2_ASM22766v3_genomic	NZ_CP007030	2158359	17-APR-2017	Thiomicrospira aerophila AL3	Proteobacteria;Gammaproteobacteria;Thiotrichales
GCF_000224005.2_ASM22400v3_genomic	NZ_CP007031	3779112	17-APR-2017	Marichromatium purpuratum 984	Proteobacteria;Gammaproteobacteria;Chromatiales
GCF_000517605.1_ASM51760v1_genomic	NZ_CP007045	4854518	29-NOV-2019	Rhizobium leguminosarum bv. trifolii WSM1689	Proteobacteria;Alphaproteobacteria;Rhizobiales
GCF_000517565.1_ASM51756v1_genomic	NZ_CP007051	1816487	17-APR-2017	Desulfurella acetivorans A63	Proteobacteria;Deltaproteobacteria;Desulfurellales
GCF_000940805.1_ASM94080v1_genomic	NZ_CP007142	6475959	03-AUG-2019	Gynuella sunshinyii YC6258	Proteobacteria;Gammaproteobacteria;Oceanospirillales
GCF_000831005.1_ASM83100v1_genomic	NZ_CP007152	4616532	27-AUG-2019	Marinobacter salarius	Proteobacteria;Gammaproteobacteria;Alteromonadales
GCF_000568815.1_ASM56881v1_genomic	NZ_CP007201	3175729	27-AUG-2019	Sulfurospirillum multivorans DSM 12446	Proteobacteria;Epsilonproteobacteria;Campylobacterales
GCF_000300455.3_ASM30045v4_genomic	NZ_CP007215	4902027	28-AUG-2019	Kosakonia sacchari SP1	Proteobacteria;Gammaproteobacteria;Enterobacterales
GCF_000590475.1_ASM59047v1_genomic	NZ_CP007441	4731359	27-AUG-2019	Pseudomonas stutzeri	Proteobacteria;Gammaproteobacteria;Pseudomonadales
GCF_000599985.1_ASM59998v1_genomic	NZ_CP007445	3139412	27-AUG-2019	Gilliamella apicola	Proteobacteria;Gammaproteobacteria;Orbales
GCF_000600005.1_ASM60000v1_genomic	NZ_CP007446	2527978	27-AUG-2019	Snodgrassella alvi wkB2	Proteobacteria;Betaproteobacteria;Neisseriales
GCF_000632985.1_ASM63298v1_genomic	NZ_CP007481	884232	17-APR-2017	Neorickettsia helminthoeca str. Oregon	Proteobacteria;Alphaproteobacteria;Rickettsiales
GCF_000612485.1_ASM61248v1_genomic	NZ_CP007494	3699674	30-NOV-2019	Bordetella holmesii ATCC 51541	Proteobacteria;Betaproteobacteria;Burkholderiales
GCF_000973625.1_ASM97362v1_genomic	NZ_CP007501	2026292	10-APR-2017	Polynucleobacter duraquae	Proteobacteria;Betaproteobacteria;Burkholderiales
GCF_000818015.1_ASM81801v1_genomic	NZ_CP007511	4383480	27-AUG-2019	Pseudomonas balearica DSM 6083	Proteobacteria;Gammaproteobacteria;Pseudomonadales
GCF_000815025.1_ASM81502v1_genomic	NZ_CP007541	656901	17-APR-2017	Coxiella endosymbiont of Amblyomma americanum	Proteobacteria;Gammaproteobacteria;Legionellales
GCF_000648515.1_ASM64851v1_genomic	NZ_CP007557	5099034	30-NOV-2019	Citrobacter freundii CFNIH1	Proteobacteria;Gammaproteobacteria;Enterobacterales
GCF_000818035.1_ASM81803v1_genomic	NZ_CP007726	2256647	27-AUG-2019	Neisseria elongata subsp. glycolytica ATCC 29315	Proteobacteria;Betaproteobacteria;Neisseriales
GCF_000696485.1_ASM69648v1_genomic	NZ_CP007757	4074048	25-SEP-2019	Halomonas campaniensis	Proteobacteria;Gammaproteobacteria;Oceanospirillales
GCF_000816185.1_ASM81618v1_genomic	NZ_CP007770	1465081	27-AUG-2019	Campylobacter insulaenigrae NCTC 12927	Proteobacteria;Epsilonproteobacteria;Campylobacterales
GCF_000816345.1_ASM81634v1_genomic	NZ_CP007774	1517949	27-AUG-2019	Campylobacter volucris LMG 24379	Proteobacteria;Epsilonproteobacteria;Campylobacterales
GCF_001021935.1_ASM102193v1_genomic	NZ_CP008714	4561137	28-AUG-2019	Xanthomonas translucens pv. undulosa	Proteobacteria;Gammaproteobacteria;Xanthomonadales
GCF_000730385.1_ASM73038v1_genomic	NZ_CP008849	4308833	09-APR-2017	Alteromonas australica	Proteobacteria;Gammaproteobacteria;Alteromonadales
GCF_000754275.1_ASM75427v1_genomic	NZ_CP008918	2271840	27-AUG-2019	Pasteurella multocida	Proteobacteria;Gammaproteobacteria;Pasteurellales
GCF_000736415.1_ASM73641v1_genomic	NZ_CP009043	1684608	27-AUG-2019	Campylobacter iguaniorum	Proteobacteria;Epsilonproteobacteria;Campylobacterales
GCF_000807275.1_ASM80727v1_genomic	NZ_CP009056	2692351	10-APR-2017	Frischella perrara	Proteobacteria;Gammaproteobacteria;Orbales
GCF_000803645.1_ASM80364v1_genomic	NZ_CP009122	4993584	19-OCT-2019	Sphingopyxis fribergensis	Proteobacteria;Alphaproteobacteria;Sphingomonadales
GCF_000739435.1_ASM73943v1_genomic	NZ_CP009159	2501598	27-AUG-2019	Actinobacillus suis ATCC 33415	Proteobacteria;Gammaproteobacteria;Pasteurellales
GCF_000743945.1_ASM74394v1_genomic	NZ_CP009238	1959069	27-AUG-2019	Basilea psittacipulmonis DSM 24701	Proteobacteria;Betaproteobacteria;Burkholderiales
GCF_001280225.1_ASM128022v1_genomic	NZ_CP009253	628164	28-AUG-2019	Buchnera aphidicola (Aphis glycines)	Proteobacteria;Gammaproteobacteria;Enterobacterales
GCF_000746645.1_ASM74664v1_genomic	NZ_CP009257	4335793	27-AUG-2019	Acinetobacter baumannii	Proteobacteria;Gammaproteobacteria;Pseudomonadales
GCF_000763535.1_ASM76353v2_genomic	NZ_CP009264	3463115	27-AUG-2019	Vibrio coralliilyticus	Proteobacteria;Gammaproteobacteria;Vibrionales
GCF_000767465.1_ASM76746v1_genomic	NZ_CP009291	3979506	21-SEP-2019	Novosphingobium pentaromativorans US6-1	Proteobacteria;Alphaproteobacteria;Sphingomonadales
GCF_000959725.1_ASM95972v1_genomic	NZ_CP009323	4668573	28-AUG-2019	Burkholderia gladioli	Proteobacteria;Betaproteobacteria;Burkholderiales
GCF_000772105.1_ASM77210v1_genomic	NZ_CP009354	3294490	25-NOV-2019	Vibrio tubiashii ATCC 19109	Proteobacteria;Gammaproteobacteria;Vibrionales
GCF_001314325.1_ASM131432v1_genomic	NZ_CP009429	5174928	11-APR-2017	Sphingopyxis macrogoltabida	Proteobacteria;Alphaproteobacteria;Sphingomonadales
GCF_000757785.1_ASM75778v1_genomic	NZ_CP009450	5489680	27-AUG-2019	Pluralibacter gergoviae	Proteobacteria;Gammaproteobacteria;Enterobacterales
GCF_000757825.1_ASM75782v1_genomic	NZ_CP009451	4876443	27-AUG-2019	Cedecea neteri	Proteobacteria;Gammaproteobacteria;Enterobacterales
GCF_000759475.1_ASM75947v1_genomic	NZ_CP009454	4327607	09-APR-2017	Pantoea rwandensis	Proteobacteria;Gammaproteobacteria;Enterobacterales
GCF_000959245.1_ASM95924v1_genomic	NZ_CP009488	3546310	2017-11-26	Burkholderia ubonensis MSMB22	Proteobacteria;Betaproteobacteria;Burkholderiales
GCF_000761155.1_ASM76115v1_genomic	NZ_CP009533	4688635	27-AUG-2019	Pseudomonas rhizosphaerae	Proteobacteria;Gammaproteobacteria;Pseudomonadales
GCF_000767615.3_ASM76761v3_genomic	NZ_CP009553	5389285	05-APR-2017	Pandoraea pnomenusa	Proteobacteria;Betaproteobacteria;Burkholderiales
GCF_000764535.1_ASM76453v1_genomic	NZ_CP009571	3859099	09-APR-2017	Sphingomonas taxi	Proteobacteria;Alphaproteobacteria;Sphingomonadales
GCF_000817955.1_ASM81795v1_genomic	NZ_CP009788	3618700	27-AUG-2019	Geobacter pickeringii	Proteobacteria;Deltaproteobacteria;Desulfuromonadales
GCF_000973505.1_ASM97350v1_genomic	NZ_CP010048	749321	27-AUG-2019	Blochmannia endosymbiont of Polyrhachis (Hedomyrma) turneri	Proteobacteria;Gammaproteobacteria;Enterobacterales
GCF_000973545.1_ASM97354v1_genomic	NZ_CP010049	773940	27-AUG-2019	Blochmannia endosymbiont of Camponotus (Colobopsis) obliquus	Proteobacteria;Gammaproteobacteria;Enterobacterales
GCF_000827125.1_ASM82712v1_genomic	NZ_CP010311	3475523	27-AUG-2019	Geoalkalibacter subterraneus	Proteobacteria;Deltaproteobacteria;Desulfuromonadales
GCF_001484935.1_ASM148493v1_genomic	NZ_CP010350	3509795	09-FEB-2019	Acinetobacter johnsonii XBB1	Proteobacteria;Gammaproteobacteria;Pseudomonadales
GCF_001281405.1_ASM128140v1_genomic	NZ_CP010401	1467695	28-AUG-2019	Bartonella ancashensis	Proteobacteria;Alphaproteobacteria;Rhizobiales
GCF_000815185.1_ASM81518v1_genomic	NZ_CP010409	4497453	10-APR-2017	Xanthomonas sacchari	Proteobacteria;Gammaproteobacteria;Xanthomonadales
GCF_000817975.1_ASM81797v1_genomic	NZ_CP010415	4591803	27-AUG-2019	Azotobacter chroococcum NCIMB 8003	Proteobacteria;Gammaproteobacteria;Pseudomonadales
GCF_001026985.1_ASM102698v1_genomic	NZ_CP010423	4094629	28-AUG-2019	Pragia fontium	Proteobacteria;Gammaproteobacteria;Enterobacterales
GCF_000815225.1_ASM81522v1_genomic	NZ_CP010427	1658482	25-SEP-2017	Allofrancisella guangzhouensis	Proteobacteria;Gammaproteobacteria;Thiotrichales
GCF_001281465.1_ASM128146v1_genomic	NZ_CP010516	3539530	28-AUG-2019	Cupriavidus gilardii CR3	Proteobacteria;Betaproteobacteria;Burkholderiales
GCF_000832305.1_ASM83230v1_genomic	NZ_CP010536	4522716	27-AUG-2019	Cupriavidus basilensis	Proteobacteria;Betaproteobacteria;Burkholderiales
GCF_000954135.1_ASM95413v2_genomic	NZ_CP010799	3503899	22-OCT-2017	Ralstonia mannitolilytica	Proteobacteria;Betaproteobacteria;Burkholderiales
GCF_001278055.1_ASM127805v1_genomic	NZ_CP010802	3958620	25-SEP-2017	Desulfuromonas soudanensis	Proteobacteria;Deltaproteobacteria;Desulfuromonadales
GCF_000960975.1_ASM96097v1_genomic	NZ_CP010803	4817335	27-AUG-2019	Martelella endophytica	Proteobacteria;Alphaproteobacteria;Rhizobiales
GCF_001046955.1_ASM104695v1_genomic	NZ_CP010855	3727131	28-AUG-2019	Marinovum algicola DG 898	Proteobacteria;Alphaproteobacteria;Rhodobacterales
GCF_001580455.1_ASM158045v1_genomic	NZ_CP010951	4916630	28-AUG-2019	Ramlibacter tataouinensis	Proteobacteria;Betaproteobacteria;Burkholderiales
GCF_000981765.1_ASM98176v1_genomic	NZ_CP010975	2495242	03-AUG-2019	Kangiella geojedonensis	Proteobacteria;Gammaproteobacteria;Oceanospirillales
GCF_002221525.1_ASM222152v1_genomic	NZ_CP011028	3720756	19-DEC-2018	Pseudoalteromonas espejiana DSM 9414	Proteobacteria;Gammaproteobacteria;Alteromonadales
GCF_001465295.1_ASM146529v1_genomic	NZ_CP011034	3390388	22-OCT-2017	Pseudoalteromonas translucida KMM 520	Proteobacteria;Gammaproteobacteria;Alteromonadales
GCF_000238255.3_ASM23825v4_genomic	NZ_CP011039	3154175	29-AUG-2019	Pseudoalteromonas spongiae UST010723-006	Proteobacteria;Gammaproteobacteria;Alteromonadales
GCF_000982825.1_ASM98282v1_genomic	NZ_CP011047	4511265	01-DEC-2019	Cronobacter sakazakii	Proteobacteria;Gammaproteobacteria;Enterobacterales
GCF_000964565.1_ASM96456v1_genomic	NZ_CP011078	3699725	01-DEC-2019	Yersinia ruckeri	Proteobacteria;Gammaproteobacteria;Enterobacterales
GCF_001010285.1_ASM101028v1_genomic	NZ_CP011104	5147098	10-APR-2017	Photorhabdus thracensis	Proteobacteria;Gammaproteobacteria;Enterobacterales
GCF_001077715.1_ASM107771v1_genomic	NZ_CP011126	1733840	10-APR-2017	Candidatus Coxiella mudrowiae	Proteobacteria;Gammaproteobacteria;Legionellales
GCF_001442785.1_ASM144278v1_genomic	NZ_CP011130	6391889	28-AUG-2019	Lysobacter capsici	Proteobacteria;Gammaproteobacteria;Xanthomonadales
GCF_000972865.1_ASM97286v1_genomic	NZ_CP011144	3891720	28-AUG-2019	Pseudoxanthomonas suwonensis	Proteobacteria;Gammaproteobacteria;Xanthomonadales
GCF_001636015.1_ASM163601v1_genomic	NZ_CP011158	2265514	17-APR-2017	Moraxella ovis	Proteobacteria;Gammaproteobacteria;Pseudomonadales
GCF_001006005.1_ASM100600v1_genomic	NZ_CP011254	6000511	11-JAN-2018	Serratia fonticola	Proteobacteria;Gammaproteobacteria;Enterobacterales
GCF_001648115.1_ASM164811v1_genomic	NZ_CP011299	607835	18-NOV-2019	Buchnera aphidicola (Schlechtendalia chinensis)	Proteobacteria;Gammaproteobacteria;Enterobacterales
GCF_001077815.2_ASM107781v2_genomic	NZ_CP011310	3012400	25-SEP-2019	Erythrobacter atlanticus	Proteobacteria;Alphaproteobacteria;Sphingomonadales
GCF_001020955.1_ASM102095v1_genomic	NZ_CP011367	2969361	10-APR-2017	Thioalkalivibrio versutus	Proteobacteria;Gammaproteobacteria;Chromatiales
GCF_001017435.1_ASM101743v1_genomic	NZ_CP011371	6476147	16-APR-2017	[Polyangium] brachysporum	Proteobacteria;Betaproteobacteria;Burkholderiales
GCF_001267925.1_ASM126792v1_genomic	NZ_CP011409	4965474	28-AUG-2019	Herbaspirillum hiltneri N3	Proteobacteria;Betaproteobacteria;Burkholderiales
GCF_001007875.1_ASM100787v1_genomic	NZ_CP011412	3928944	10-APR-2017	Sedimenticola thiotaurini	Proteobacteria;Gammaproteobacteria;Sedimenticola
GCF_001007935.1_ASM100793v1_genomic	NZ_CP011451	4067838	28-AUG-2019	Nitrosomonas communis	Proteobacteria;Betaproteobacteria;Nitrosomonadales
GCF_001008165.2_ASM100816v2_genomic	NZ_CP011452	3386291	11-APR-2017	Altererythrobacter atlanticus	Proteobacteria;Alphaproteobacteria;Sphingomonadales
GCF_001043175.1_ASM104317v1_genomic	NZ_CP011494	3998597	17-APR-2017	Marinobacter psychrophilus	Proteobacteria;Gammaproteobacteria;Alteromonadales
GCF_001022195.1_ASM102219v1_genomic	NZ_CP011636	6257473	31-AUG-2019	Klebsiella oxytoca	Proteobacteria;Gammaproteobacteria;Enterobacterales
GCF_001028625.1_ASM102862v1_genomic	NZ_CP011805	2885033	04-APR-2018	Altererythrobacter marensis	Proteobacteria;Alphaproteobacteria;Sphingomonadales
GCF_000300295.4_ASM30029v4_genomic	NZ_CP011849	3184851	15-JUN-2017	Piscirickettsia salmonis LF-89 = ATCC VR-1361	Proteobacteria;Gammaproteobacteria;Thiotrichales
GCF_001040945.1_ASM104094v1_genomic	NZ_CP011930	5509723	10-APR-2017	Herbaspirillum seropedicae	Proteobacteria;Betaproteobacteria;Burkholderiales
GCF_001579945.1_ASM157994v1_genomic	NZ_CP011971	3467246	16-APR-2017	Steroidobacter denitrificans	Proteobacteria;Gammaproteobacteria;Nevskiales
GCF_001308265.1_ASM130826v1_genomic	NZ_CP012023	3096705	11-APR-2017	Celeribacter marinus	Proteobacteria;Alphaproteobacteria;Rhodobacterales
GCF_001078275.1_ASM107827v1_genomic	NZ_CP012076	4912977	28-AUG-2019	Bordetella hinzii	Proteobacteria;Betaproteobacteria;Burkholderiales
GCF_001187785.1_ASM118778v1_genomic	NZ_CP012154	3675202	10-APR-2017	Wenzhouxiangella marina	Proteobacteria;Gammaproteobacteria;Chromatiales
GCF_001189295.1_ASM118929v1_genomic	NZ_CP012159	11388132	11-APR-2017	Chondromyces crocatus	Proteobacteria;Deltaproteobacteria;Myxococcales
GCF_001187845.1_ASM118784v1_genomic	NZ_CP012160	3233068	28-AUG-2019	Octadecabacter temperatus	Proteobacteria;Alphaproteobacteria;Rhodobacterales
GCF_001190755.1_ASM119075v1_genomic	NZ_CP012195	1641887	28-AUG-2019	Campylobacter ureolyticus RIGS 9880	Proteobacteria;Epsilonproteobacteria;Campylobacterales
GCF_001190745.1_ASM119074v1_genomic	NZ_CP012196	2281652	10-APR-2017	Campylobacter gracilis	Proteobacteria;Epsilonproteobacteria;Campylobacterales
GCF_001559015.1_ASM155901v1_genomic	NZ_CP012199	4679853	28-AUG-2019	Sphingopyxis granuli	Proteobacteria;Alphaproteobacteria;Sphingomonadales
GCF_001263175.1_ASM126317v1_genomic	NZ_CP012332	4350553	11-APR-2017	Vulgatibacter incomptus	Proteobacteria;Deltaproteobacteria;Myxococcales
GCF_001267175.1_ASM126717v1_genomic	NZ_CP012358	2494031	28-AUG-2019	Oblitimonas alkaliphila	Proteobacteria;Gammaproteobacteria;Pseudomonadales
GCF_000619905.2_ASM61990v2_genomic	NZ_CP012371	3210113	10-APR-2017	Nitrosospira briensis C-128	Proteobacteria;Betaproteobacteria;Nitrosomonadales
GCF_001305575.2_ASM130557v2_genomic	NZ_CP012373	4265296	28-AUG-2019	Beggiatoa leptomitoformis	Proteobacteria;Gammaproteobacteria;Thiotrichales
GCF_001305595.1_ASM130559v1_genomic	NZ_CP012401	3037424	28-AUG-2019	Azospirillum thiophilum	Proteobacteria;Alphaproteobacteria;Rhodospirillales
GCF_001708405.1_ASM170840v1_genomic	NZ_CP012418	2496140	13-APR-2017	Kangiella sediminilitoris	Proteobacteria;Gammaproteobacteria;Oceanospirillales
GCF_001273795.1_ASM127379v1_genomic	NZ_CP012420	1415369	18-OCT-2017	Rickettsia amblyommatis	Proteobacteria;Alphaproteobacteria;Rickettsiales
GCF_001298465.1_ASM129846v1_genomic	NZ_CP012541	1840041	02-DEC-2019	Campylobacter concisus	Proteobacteria;Epsilonproteobacteria;Campylobacterales
GCF_002021925.1_ASM202192v1_genomic	NZ_CP012546	1782665	07-JUN-2018	Campylobacter pinnipediorum subsp. pinnipediorum	Proteobacteria;Epsilonproteobacteria;Campylobacterales
GCF_001620265.1_ASM162026v1_genomic	NZ_CP012661	4738298	17-APR-2017	Defluviimonas alba	Proteobacteria;Alphaproteobacteria;Rhodobacterales
GCF_001281485.1_ASM128148v1_genomic	NZ_CP012669	2786256	16-APR-2017	Altererythrobacter epoxidivorans	Proteobacteria;Alphaproteobacteria;Sphingomonadales
GCF_001298525.1_ASM129852v1_genomic	NZ_CP012678	2802354	17-APR-2017	Psychrobacter urativorans	Proteobacteria;Gammaproteobacteria;Pseudomonadales
GCF_001307195.1_ASM130719v1_genomic	NZ_CP012808	3054269	28-AUG-2019	Acinetobacter equi	Proteobacteria;Gammaproteobacteria;Pseudomonadales
GCF_001314305.1_ASM131430v1_genomic	NZ_CP012900	4138297	11-APR-2017	Stenotrophomonas acidaminiphila	Proteobacteria;Gammaproteobacteria;Xanthomonadales
GCF_001315015.1_ASM131501v1_genomic	NZ_CP012914	3005726	11-APR-2017	Azospirillum brasilense	Proteobacteria;Alphaproteobacteria;Rhodospirillales
GCF_001402875.1_ASM140287v1_genomic	NZ_CP012946	3724841	11-APR-2017	Blastochloris viridis	Proteobacteria;Alphaproteobacteria;Rhizobiales
GCF_001594265.1_ASM159426v1_genomic	NZ_CP012959	2367908	05-DEC-2019	Aggregatibacter actinomycetemcomitans	Proteobacteria;Gammaproteobacteria;Pasteurellales
GCF_001414055.1_ASM141405v1_genomic	NZ_CP013002	3864204	17-APR-2017	Caulobacter henricii	Proteobacteria;Alphaproteobacteria;Caulobacterales
GCF_001420915.1_ASM142091v1_genomic	NZ_CP013021	4416600	16-APR-2017	Agarivorans gilvus	Proteobacteria;Gammaproteobacteria;Alteromonadales
GCF_001653955.1_ASM165395v1_genomic	NZ_CP013022	1540768	12-APR-2017	Francisella persica ATCC VR-331	Proteobacteria;Gammaproteobacteria;Thiotrichales
GCF_001447335.1_ASM144733v1_genomic	NZ_CP013067	4400034	28-AUG-2019	Aeromonas schubertii	Proteobacteria;Gammaproteobacteria;Aeromonadales
GCF_001484065.1_ASM148406v1_genomic	NZ_CP013068	5318696	22-OCT-2017	Pannonibacter phragmitetus	Proteobacteria;Alphaproteobacteria;Rhodobacterales
GCF_001431725.1_ASM143172v1_genomic	NZ_CP013106	4757486	11-APR-2017	Halomonas huangheensis	Proteobacteria;Gammaproteobacteria;Oceanospirillales
GCF_000967305.2_ASM96730v2_genomic	NZ_CP013119	4233756	21-SEP-2019	Alcaligenes faecalis	Proteobacteria;Betaproteobacteria;Burkholderiales
GCF_001442535.1_ASM144253v1_genomic	NZ_CP013141	5765176	10-OCT-2019	Lysobacter antibioticus	Proteobacteria;Gammaproteobacteria;Xanthomonadales
GCF_001444405.1_ASM144440v1_genomic	NZ_CP013187	3845520	16-APR-2017	Pseudoalteromonas phenolica	Proteobacteria;Gammaproteobacteria;Alteromonadales
GCF_001444425.1_ASM144442v1_genomic	NZ_CP013189	3345119	11-APR-2017	Pseudohongiella spirulinae	Proteobacteria;Gammaproteobacteria;Pseudohongiella
GCF_001584185.1_ASM158418v1_genomic	NZ_CP013234	5730025	25-SEP-2019	Collimonas pratensis	Proteobacteria;Betaproteobacteria;Burkholderiales
GCF_001700895.1_ASM170089v1_genomic	NZ_CP013259	636266	18-NOV-2019	Buchnera aphidicola (Diuraphis noxia)	Proteobacteria;Gammaproteobacteria;Enterobacterales
GCF_001456115.1_ASM145611v1_genomic	NZ_CP013264	4107398	11-APR-2017	Sphingobium baderi	Proteobacteria;Alphaproteobacteria;Sphingomonadales
GCF_001455205.1_ASM145520v1_genomic	NZ_CP013341	3307820	07-OCT-2019	Nitrosomonas ureae	Proteobacteria;Betaproteobacteria;Nitrosomonadales
GCF_001482385.1_ASM148238v1_genomic	NZ_CP013611	4532889	11-APR-2017	Pseudoalteromonas rubra	Proteobacteria;Gammaproteobacteria;Alteromonadales
GCF_001466725.1_ASM146672v1_genomic	NZ_CP013650	4378835	11-APR-2017	Lacimicrobium alkaliphilum	Proteobacteria;Gammaproteobacteria;Alteromonadales
GCF_001483865.1_ASM148386v1_genomic	NZ_CP013729	5681722	16-APR-2017	Roseateles depolymerans	Proteobacteria;Betaproteobacteria;Burkholderiales
GCF_001534665.1_ASM153466v1_genomic	NZ_CP013920	836724	16-APR-2017	Candidatus Arsenophonus lipoptenae	Proteobacteria;Gammaproteobacteria;Enterobacterales
GCF_001562115.1_ASM156211v1_genomic	NZ_CP013926	4652019	11-APR-2017	Alteromonas stellipolaris	Proteobacteria;Gammaproteobacteria;Alteromonadales
GCF_001534745.1_ASM153474v1_genomic	NZ_CP013997	4714359	04-DEC-2019	Pseudomonas monteilii	Proteobacteria;Gammaproteobacteria;Pseudomonadales
GCF_001558415.2_ASM155841v2_genomic	NZ_CP014034	1671895	18-OCT-2019	Vibrio fluvialis	Proteobacteria;Gammaproteobacteria;Vibrionales
GCF_001558255.2_ASM155825v2_genomic	NZ_CP014056	3215321	18-OCT-2019	Grimontia hollisae	Proteobacteria;Gammaproteobacteria;Vibrionales
GCF_001717955.1_ASM171795v1_genomic	NZ_CP014168	5003808	25-SEP-2019	Sphingomonas panacis	Proteobacteria;Alphaproteobacteria;Sphingomonadales
GCF_001563225.1_ASM156322v1_genomic	NZ_CP014206	3966573	28-AUG-2019	Pseudodesulfovibrio indicus	Proteobacteria;Deltaproteobacteria;Desulfovibrionales
GCF_001545155.1_ASM154515v1_genomic	NZ_CP014226	3973651	28-AUG-2019	Halomonas chromatireducens	Proteobacteria;Gammaproteobacteria;Oceanospirillales
GCF_001553605.1_ASM155360v1_genomic	NZ_CP014229	3699310	25-SEP-2019	Desulfovibrio fairfieldensis	Proteobacteria;Deltaproteobacteria;Desulfovibrionales
GCF_001553625.1_ASM155362v1_genomic	NZ_CP014230	2783374	25-NOV-2019	Desulfomicrobium orale DSM 12838	Proteobacteria;Deltaproteobacteria;Desulfovibrionales
GCF_001553955.1_ASM155395v1_genomic	NZ_CP014234	2434688	25-SEP-2019	Moraxella osloensis	Proteobacteria;Gammaproteobacteria;Pseudomonadales
GCF_000812665.2_ASM81266v2_genomic	NZ_CP014327	4329554	12-APR-2017	Halocynthiibacter arcticus	Proteobacteria;Alphaproteobacteria;Rhodobacterales
GCF_001572725.1_ASM157272v1_genomic	NZ_CP014474	4922834	28-AUG-2019	Serratia rubidaea	Proteobacteria;Gammaproteobacteria;Enterobacterales
GCF_000785705.2_ASM78570v2_genomic	NZ_CP014476	5172098	28-AUG-2019	Methylomonas denitrificans	Proteobacteria;Gammaproteobacteria;Methylococcales
GCF_001611975.1_ASM161197v1_genomic	NZ_CP014525	2131542	12-APR-2017	Haematospirillum jordaniae	Proteobacteria;Alphaproteobacteria;Rhodospirillales
GCF_001586255.1_ASM158625v1_genomic	NZ_CP014544	4204359	12-APR-2017	Zhongshania aliphaticivorans	Proteobacteria;Gammaproteobacteria;Cellvibrionales
GCF_001586165.1_ASM158616v1_genomic	NZ_CP014608	5011796	12-APR-2017	Obesumbacterium proteus	Proteobacteria;Gammaproteobacteria;Enterobacterales
GCF_002215135.1_ASM221513v1_genomic	NZ_CP014636	3394464	22-OCT-2017	Vibrio vulnificus	Proteobacteria;Gammaproteobacteria;Vibrionales
GCF_001051995.2_ASM105199v2_genomic	NZ_CP014646	4171754	12-APR-2017	Thauera humireducens	Proteobacteria;Betaproteobacteria;Rhodocyclales
GCF_001697225.1_ASM169722v1_genomic	NZ_CP014671	3243537	28-AUG-2019	Immundisolibacter cernigliae	Proteobacteria;Gammaproteobacteria;Immundisolibacterales
GCF_001787335.1_ASM178733v1_genomic	NZ_CP014674	2888029	28-AUG-2019	Kozakia baliensis	Proteobacteria;Alphaproteobacteria;Rhodospirillales
GCF_002006565.1_ASM200656v1_genomic	NZ_CP014687	3230507	22-OCT-2017	Acetobacter persici	Proteobacteria;Alphaproteobacteria;Rhodospirillales
GCF_002005465.1_ASM200546v1_genomic	NZ_CP014691	3407860	07-SEP-2019	Neoasaia chiangmaiensis	Proteobacteria;Alphaproteobacteria;Rhodospirillales
GCF_002005445.1_ASM200544v1_genomic	NZ_CP014692	3725037	07-SEP-2019	Acetobacter aceti	Proteobacteria;Alphaproteobacteria;Rhodospirillales
GCF_002005305.1_ASM200530v1_genomic	NZ_CP014782	6353406	25-SEP-2019	Shewanella psychrophila	Proteobacteria;Gammaproteobacteria;Alteromonadales
GCF_001597285.1_ASM159728v1_genomic	NZ_CP014784	4406305	12-APR-2017	Pseudomonas alcaligenes	Proteobacteria;Gammaproteobacteria;Pseudomonadales
GCF_001969385.1_ASM196938v1_genomic	NZ_CP014796	4609584	17-APR-2017	Salipiger profundus	Proteobacteria;Alphaproteobacteria;Rhodobacterales
GCF_001931675.1_ASM193167v1_genomic	NZ_CP014839	4464185	16-APR-2017	Pandoraea thiooxydans	Proteobacteria;Betaproteobacteria;Burkholderiales
GCF_001641285.1_ASM164128v1_genomic	NZ_CP014841	4227172	17-APR-2017	Dyella thiooxydans	Proteobacteria;Gammaproteobacteria;Xanthomonadales
GCF_001617625.1_ASM161762v1_genomic	NZ_CP014864	3938396	12-APR-2017	Microbulbifer thermotolerans	Proteobacteria;Gammaproteobacteria;Cellvibrionales
GCF_001606025.1_ASM160602v1_genomic	NZ_CP014945	3332539	22-OCT-2017	Psychrobacter alimentarius	Proteobacteria;Gammaproteobacteria;Pseudomonadales
GCF_001602095.1_ASM160209v1_genomic	NZ_CP014991	1829936	12-APR-2017	Helicobacter himalayensis	Proteobacteria;Epsilonproteobacteria;Campylobacterales
GCF_001605015.1_ASM160501v1_genomic	NZ_CP015005	5623946	17-APR-2017	Aminobacter aminovorans	Proteobacteria;Alphaproteobacteria;Rhizobiales
GCF_001975705.1_ASM197570v1_genomic	NZ_CP015093	4246390	17-APR-2017	Pelagibaca abyssi	Proteobacteria;Alphaproteobacteria;Rhodobacterales
GCF_002116905.1_ASM211690v1_genomic	NZ_CP015118	6398096	06-MAY-2017	Rhizobacter gummiphilus	Proteobacteria;Betaproteobacteria;Burkholderiales
GCF_001678945.1_ASM167894v1_genomic	NZ_CP015124	4061725	13-APR-2017	Phaeobacter gallaeciensis	Proteobacteria;Alphaproteobacteria;Rhodobacterales
GCF_001644705.1_ASM164470v1_genomic	NZ_CP015137	4919833	10-JAN-2018	Dickeya solani IPO 2222	Proteobacteria;Gammaproteobacteria;Enterobacterales
GCF_001766235.1_ASM176623v1_genomic	NZ_CP015164	2859878	22-OCT-2017	Acetobacter ascendens	Proteobacteria;Alphaproteobacteria;Rhodospirillales
GCF_000376545.2_ASM37654v2_genomic	NZ_CP015230	3260769	05-APR-2017	Epibacterium mobile F1926	Proteobacteria;Alphaproteobacteria;Rhodobacterales
GCF_001648175.1_ASM164817v1_genomic	NZ_CP015243	4387428	25-SEP-2019	Halotalea alkalilenta	Proteobacteria;Gammaproteobacteria;Oceanospirillales
GCF_001632775.1_ASM163277v1_genomic	NZ_CP015249	4446619	26-SEP-2019	Dokdonella koreensis DS-123	Proteobacteria;Gammaproteobacteria;Xanthomonadales
GCF_001854245.1_ASM185424v1_genomic	NZ_CP015381	4455399	13-APR-2017	Desulfococcus multivorans	Proteobacteria;Deltaproteobacteria;Desulfobacterales
GCF_001633165.1_ASM163316v1_genomic	NZ_CP015418	4132586	05-APR-2017	Rhodovulum sulfidophilum DSM 1374	Proteobacteria;Alphaproteobacteria;Rhodobacterales
GCF_001888165.1_ASM188816v1_genomic	NZ_CP015455	3192352	28-AUG-2019	Pelobacter acetylenicus	Proteobacteria;Deltaproteobacteria;Desulfuromonadales
GCF_001643955.1_ASM164395v1_genomic	NZ_CP015575	1753385	28-AUG-2019	Campylobacter hyointestinalis subsp. hyointestinalis LMG 9260	Proteobacteria;Epsilonproteobacteria;Campylobacterales
GCF_001643975.1_ASM164397v1_genomic	NZ_CP015576	1753277	28-AUG-2019	Campylobacter hyointestinalis subsp. lawsonii CCUG 27631	Proteobacteria;Epsilonproteobacteria;Campylobacterales
GCF_002163585.1_ASM216358v1_genomic	NZ_CP015579	4487466	05-JUN-2017	Tatumella citrea	Proteobacteria;Gammaproteobacteria;Enterobacterales
GCF_001941945.1_ASM194194v1_genomic	NZ_CP015583	4328147	17-APR-2017	Roseomonas gilardii	Proteobacteria;Alphaproteobacteria;Rhodospirillales
GCF_000635915.2_ASM63591v2_genomic	NZ_CP015614	2971535	28-AUG-2019	Brevundimonas naejangsanensis	Proteobacteria;Alphaproteobacteria;Caulobacterales
GCF_001971565.1_ASM197156v1_genomic	NZ_CP015615	3001209	22-OCT-2017	Acinetobacter schindleri	Proteobacteria;Gammaproteobacteria;Pseudomonadales
GCF_002007565.1_ASM200756v1_genomic	NZ_CP015625	2907212	18-SEP-2019	Bartonella apis	Proteobacteria;Alphaproteobacteria;Rhizobiales
GCF_001652485.1_ASM165248v1_genomic	NZ_CP015775	3950556	17-APR-2017	Ochrobactrum pseudogrignonense	Proteobacteria;Alphaproteobacteria;Rhizobiales
GCF_001654435.1_ASM165443v1_genomic	NZ_CP015878	7309421	22-OCT-2017	Pseudomonas citronellolis	Proteobacteria;Gammaproteobacteria;Pseudomonadales
GCF_000697965.2_ASM69796v2_genomic	NZ_CP015880	4071185	12-APR-2017	Ensifer adhaerens	Proteobacteria;Alphaproteobacteria;Rhizobiales
GCF_001663155.1_ASM166315v1_genomic	NZ_CP015963	2673978	17-APR-2017	Altererythrobacter ishigakiensis	Proteobacteria;Alphaproteobacteria;Sphingomonadales
GCF_001663175.1_ASM166317v1_genomic	NZ_CP016033	3090363	12-APR-2017	Porphyrobacter neustonensis	Proteobacteria;Alphaproteobacteria;Sphingomonadales
GCF_001676705.1_ASM167670v1_genomic	NZ_CP016170	5878756	13-APR-2017	Bordetella bronchialis	Proteobacteria;Betaproteobacteria;Burkholderiales
GCF_001721185.1_ASM172118v1_genomic	NZ_CP016176	4522699	17-APR-2017	Xenorhabdus hominickii	Proteobacteria;Gammaproteobacteria;Enterobacterales
GCF_001677275.1_ASM167727v1_genomic	NZ_CP016177	2807405	13-APR-2017	Vibrio breoganii	Proteobacteria;Gammaproteobacteria;Vibrionales
GCF_001682385.1_ASM168238v1_genomic	NZ_CP016210	4451751	17-APR-2017	Azoarcus olearius	Proteobacteria;Betaproteobacteria;Rhodocyclales
GCF_001677435.1_ASM167743v1_genomic	NZ_CP016268	4059891	13-APR-2017	Woeseia oceani	Proteobacteria;Gammaproteobacteria;Chromatiales
GCF_002214645.1_ASM221464v1_genomic	NZ_CP016278	4061276	29-AUG-2019	Diaphorobacter polyhydroxybutyrativorans	Proteobacteria;Betaproteobacteria;Burkholderiales
GCF_001704155.1_ASM170415v1_genomic	NZ_CP016294	4198652	22-OCT-2017	Stenotrophomonas rhizophila	Proteobacteria;Gammaproteobacteria;Xanthomonadales
GCF_001685465.1_ASM168546v1_genomic	NZ_CP016307	3266565	13-APR-2017	Vibrio scophthalmi	Proteobacteria;Gammaproteobacteria;Vibrionales
GCF_001888185.1_ASM188818v1_genomic	NZ_CP016364	3653592	21-JAN-2018	Phaeobacter porticola	Proteobacteria;Alphaproteobacteria;Rhodobacterales
GCF_002240035.1_ASM224003v1_genomic	NZ_CP016397	3272100	04-AUG-2017	Legionella clemsonensis	Proteobacteria;Gammaproteobacteria;Legionellales
GCF_001693385.1_ASM169338v1_genomic	NZ_CP016428	8322773	13-APR-2017	Bradyrhizobium icense	Proteobacteria;Alphaproteobacteria;Rhizobiales
GCF_001687545.1_ASM168754v1_genomic	NZ_CP016545	2591679	17-APR-2017	Altererythrobacter namhicola	Proteobacteria;Alphaproteobacteria;Sphingomonadales
GCF_001698205.1_ASM169820v1_genomic	NZ_CP016591	3009495	17-APR-2017	Altererythrobacter dongtanensis	Proteobacteria;Alphaproteobacteria;Sphingomonadales
GCF_001700965.1_ASM170096v1_genomic	NZ_CP016756	4541729	17-APR-2017	Stenotrophomonas nitritireducens	Proteobacteria;Gammaproteobacteria;Xanthomonadales
GCF_001705565.1_ASM170556v1_genomic	NZ_CP016830	4232635	13-APR-2017	Xanthomonas fragariae	Proteobacteria;Gammaproteobacteria;Xanthomonadales
GCF_001709315.1_ASM170931v1_genomic	NZ_CP016889	4182028	05-APR-2017	Pantoea agglomerans	Proteobacteria;Gammaproteobacteria;Enterobacterales
GCF_001704115.1_ASM170411v1_genomic	NZ_CP016895	3741098	23-OCT-2017	Acinetobacter larvae	Proteobacteria;Gammaproteobacteria;Pseudomonadales
GCF_001953195.1_ASM195319v1_genomic	NZ_CP016896	3438298	06-APR-2017	Acinetobacter soli	Proteobacteria;Gammaproteobacteria;Pseudomonadales
GCF_001719165.1_ASM171916v1_genomic	NZ_CP017057	3251353	26-SEP-2019	Erythrobacter litoralis	Proteobacteria;Alphaproteobacteria;Sphingomonadales
GCF_001742225.1_ASM174222v1_genomic	NZ_CP017075	3778345	13-APR-2017	Novosphingobium resinovorum	Proteobacteria;Alphaproteobacteria;Sphingomonadales
GCF_001720485.1_ASM172048v1_genomic	NZ_CP017114	4176400	17-APR-2017	Cobetia marina	Proteobacteria;Gammaproteobacteria;Oceanospirillales
GCF_001741865.1_ASM174186v1_genomic	NZ_CP017147	6373793	28-AUG-2019	Bosea vaviloviae	Proteobacteria;Alphaproteobacteria;Rhizobiales
GCF_001729725.1_ASM172972v1_genomic	NZ_CP017179	4782480	22-MAY-2019	Enterobacter hormaechei subsp. steigerwaltii	Proteobacteria;Gammaproteobacteria;Enterobacterales
GCF_001753245.1_ASM175324v1_genomic	NZ_CP017415	3566941	13-APR-2017	Acidihalobacter prosperus	Proteobacteria;Gammaproteobacteria;Chromatiales
GCF_001865575.1_ASM186557v1_genomic	NZ_CP017561	3645501	26-NOV-2019	Paraburkholderia sprentiae WSM5005	Proteobacteria;Betaproteobacteria;Burkholderiales
GCF_001761345.1_ASM176134v1_genomic	NZ_CP017578	4156476	13-APR-2017	Sphingomonas melonis TY	Proteobacteria;Alphaproteobacteria;Sphingomonadales
GCF_001831495.1_ASM183149v1_genomic	NZ_CP017689	3861670	13-JUL-2018	Thalassotalea crassostreae	Proteobacteria;Gammaproteobacteria;Alteromonadales
GCF_001854125.1_ASM185412v1_genomic	NZ_CP017715	4121005	23-OCT-2017	Marinobacter salinus	Proteobacteria;Gammaproteobacteria;Alteromonadales
GCF_001886695.1_ASM188669v1_genomic	NZ_CP018097	2495029	16-APR-2017	Erythrobacter gangjinensis	Proteobacteria;Alphaproteobacteria;Sphingomonadales
GCF_001886615.1_ASM188661v1_genomic	NZ_CP018139	3543891	19-DEC-2018	Halomonas aestuarii	Proteobacteria;Gammaproteobacteria;Oceanospirillales
GCF_002215215.1_ASM221521v1_genomic	NZ_CP018632	7783862	08-JUL-2017	Granulosicoccus antarcticus IMCC3135	Proteobacteria;Gammaproteobacteria;Chromatiales
GCF_001908775.1_ASM190877v1_genomic	NZ_CP018731	5313102	06-APR-2017	Xanthomonas gardneri	Proteobacteria;Gammaproteobacteria;Xanthomonadales
GCF_001913135.1_ASM191313v1_genomic	NZ_CP018758	5271920	22-OCT-2017	Pseudomonas psychrotolerans	Proteobacteria;Gammaproteobacteria;Pseudomonadales
GCF_002127965.1_ASM212796v1_genomic	NZ_CP018787	2468871	22-MAY-2017	Oxalobacter formigenes	Proteobacteria;Betaproteobacteria;Burkholderiales
GCF_001922385.1_ASM192238v1_genomic	NZ_CP018820	4508286	18-DEC-2018	Sphingomonas koreensis	Proteobacteria;Alphaproteobacteria;Sphingomonadales
GCF_002196515.1_ASM219651v1_genomic	NZ_CP018835	3471064	19-JUN-2017	Vibrio gazogenes	Proteobacteria;Gammaproteobacteria;Vibrionales
GCF_001922305.1_ASM192230v1_genomic	NZ_CP018839	3735506	17-APR-2017	Thauera chlorobenzoica	Proteobacteria;Betaproteobacteria;Rhodocyclales
GCF_002025725.1_ASM202572v1_genomic	NZ_CP018845	5445269	29-AUG-2019	Herbaspirillum robiniae	Proteobacteria;Betaproteobacteria;Burkholderiales
GCF_001941825.1_ASM194182v1_genomic	NZ_CP019038	6987670	17-APR-2017	Massilia putida	Proteobacteria;Betaproteobacteria;Burkholderiales
GCF_001941805.1_ASM194180v1_genomic	NZ_CP019041	3378307	06-APR-2017	Acinetobacter junii	Proteobacteria;Gammaproteobacteria;Pseudomonadales
GCF_001953055.1_ASM195305v1_genomic	NZ_CP019044	3357577	16-APR-2017	Nitratireductor basaltis	Proteobacteria;Alphaproteobacteria;Rhizobiales
GCF_001953075.1_ASM195307v1_genomic	NZ_CP019046	4847776	17-APR-2017	Halioglobus pacificus	Proteobacteria;Gammaproteobacteria;Cellvibrionales
GCF_001955715.1_ASM195571v1_genomic	NZ_CP019239	4264855	17-APR-2017	Rhodoferax saidenbachensis	Proteobacteria;Betaproteobacteria;Burkholderiales
GCF_001955735.1_ASM195573v1_genomic	NZ_CP019240	3916274	16-APR-2017	Rhodoferax antarcticus	Proteobacteria;Betaproteobacteria;Burkholderiales
GCF_001969365.1_ASM196936v1_genomic	NZ_CP019312	3861636	17-APR-2017	Tateyamaria omphalii	Proteobacteria;Alphaproteobacteria;Rhodobacterales
GCF_002117105.1_ASM211710v1_genomic	NZ_CP019343	4472079	06-MAY-2017	Oceanicoccus sagamiensis	Proteobacteria;Gammaproteobacteria;Cellvibrionales
GCF_001940525.2_ASM194052v2_genomic	NZ_CP019437	3910681	22-OCT-2017	Thioclava nitratireducens	Proteobacteria;Alphaproteobacteria;Rhodobacterales
GCF_001975225.1_ASM197522v1_genomic	NZ_CP019445	4646998	17-APR-2017	Kosakonia cowanii JCM 10956 = DSM 18146	Proteobacteria;Gammaproteobacteria;Enterobacterales
GCF_001983995.1_ASM198399v1_genomic	NZ_CP019450	4085301	17-APR-2017	Halioglobus japonicus	Proteobacteria;Gammaproteobacteria;Cellvibrionales
GCF_001661675.2_ASM166167v2_genomic	NZ_CP019602	3001363	15-JUN-2017	Croceicoccus marinus	Proteobacteria;Alphaproteobacteria;Sphingomonadales
GCF_001999245.1_ASM199924v1_genomic	NZ_CP019630	6149397	17-APR-2017	Labrenzia aggregata	Proteobacteria;Alphaproteobacteria;Rhodobacterales
GCF_001999985.1_ASM199998v1_genomic	NZ_CP019645	2620399	06-APR-2017	Helicobacter bilis	Proteobacteria;Epsilonproteobacteria;Campylobacterales
GCF_001999945.1_ASM199994v1_genomic	NZ_CP019650	4255625	17-APR-2017	Microbulbifer agarilyticus	Proteobacteria;Gammaproteobacteria;Cellvibrionales
GCF_002220735.1_ASM222073v1_genomic	NZ_CP019683	1757292	18-OCT-2019	Campylobacter sputorum bv. faecalis CCUG 20703	Proteobacteria;Epsilonproteobacteria;Campylobacterales
GCF_002005365.1_ASM200536v1_genomic	NZ_CP019697	2688496	07-SEP-2019	Paenalcaligenes hominis	Proteobacteria;Betaproteobacteria;Burkholderiales
GCF_002101395.1_ASM210139v1_genomic	NZ_CP019706	4239970	22-APR-2017	Pantoea alhagi	Proteobacteria;Gammaproteobacteria;Enterobacterales
GCF_002117445.1_ASM211744v1_genomic	NZ_CP019937	2452467	06-MAY-2017	Ketogulonicigenium robustum	Proteobacteria;Alphaproteobacteria;Rhodobacterales
GCF_002117405.1_ASM211740v1_genomic	NZ_CP019948	4532950	22-JAN-2018	Methylocystis bryophila	Proteobacteria;Alphaproteobacteria;Rhizobiales
GCF_002024185.1_ASM202418v1_genomic	NZ_CP019977	2033919	22-OCT-2017	Campylobacter coli	Proteobacteria;Epsilonproteobacteria;Campylobacterales
GCF_002028405.1_ASM202840v1_genomic	NZ_CP020046	3301026	18-NOV-2019	Thiomonas intermedia	Proteobacteria;Betaproteobacteria;Burkholderiales
GCF_002056725.1_ASM205672v1_genomic	NZ_CP020121	3547915	21-JUL-2018	Comamonas kerstersii	Proteobacteria;Betaproteobacteria;Burkholderiales
GCF_002043005.1_ASM204300v1_genomic	NZ_CP020330	4671477	28-NOV-2019	Martelella mediterranea DSM 17316	Proteobacteria;Alphaproteobacteria;Rhizobiales
GCF_002073635.2_ASM207363v2_genomic	NZ_CP020442	3622127	10-OCT-2019	Paracoccus yeei	Proteobacteria;Alphaproteobacteria;Rhodobacterales
GCF_002073715.2_ASM207371v2_genomic	NZ_CP020452	2783943	30-NOV-2019	Neisseria mucosa	Proteobacteria;Betaproteobacteria;Neisseriales
GCF_002075795.1_ASM207579v1_genomic	NZ_CP020472	4975677	06-APR-2017	Shewanella japonica	Proteobacteria;Gammaproteobacteria;Alteromonadales
GCF_002080415.1_ASM208041v1_genomic	NZ_CP020474	4170996	31-MAY-2017	Roseovarius mucosus	Proteobacteria;Alphaproteobacteria;Rhodobacterales
GCF_002080395.1_ASM208039v1_genomic	NZ_CP020478	1758726	10-APR-2017	Campylobacter helveticus	Proteobacteria;Epsilonproteobacteria;Campylobacterales
GCF_002080435.1_ASM208043v1_genomic	NZ_CP020538	2919834	07-AUG-2017	Sphingobium herbicidovorans	Proteobacteria;Alphaproteobacteria;Sphingomonadales
GCF_002079945.1_ASM207994v1_genomic	NZ_CP020554	2011634	08-APR-2017	Parasaccharibacter apium	Proteobacteria;Alphaproteobacteria;Rhodospirillales
GCF_002105555.1_ASM210555v1_genomic	NZ_CP020612	2939512	26-APR-2017	Paracoccus contaminans	Proteobacteria;Alphaproteobacteria;Rhodobacterales
GCF_002104335.1_ASM210433v1_genomic	NZ_CP020867	1931011	19-DEC-2018	Campylobacter cuniculorum DSM 23162 = LMG 24588	Proteobacteria;Epsilonproteobacteria;Campylobacterales
GCF_000355765.4_ASM35576v4_genomic	NZ_CP021106	3261088	18-OCT-2019	Nitrosospira lacus	Proteobacteria;Betaproteobacteria;Nitrosomonadales
GCF_002119665.1_ASM211966v1_genomic	NZ_CP021111	5380929	22-MAY-2017	Bordetella genomosp. 13	Proteobacteria;Betaproteobacteria;Burkholderiales
GCF_002119765.1_ASM211976v1_genomic	NZ_CP021112	5971615	22-MAY-2017	Pseudorhodoplanes sinuspersici	Proteobacteria;Alphaproteobacteria;Rhizobiales
GCF_002142615.1_ASM214261v1_genomic	NZ_CP021151	3134662	22-OCT-2017	Photobacterium damselae subsp. damselae	Proteobacteria;Gammaproteobacteria;Vibrionales
GCF_002157205.1_ASM215720v1_genomic	NZ_CP021358	3667185	26-MAY-2017	Kushneria marisflavi	Proteobacteria;Gammaproteobacteria;Oceanospirillales
GCF_002157895.1_ASM215789v1_genomic	NZ_CP021377	3508860	18-OCT-2019	Oceanisphaera profunda	Proteobacteria;Gammaproteobacteria;Aeromonadales
GCF_002162375.1_ASM216237v1_genomic	NZ_CP021425	6379281	02-JUN-2017	Oleiphilus messinensis	Proteobacteria;Gammaproteobacteria;Oceanospirillales
GCF_002158905.1_ASM215890v1_genomic	NZ_CP021431	3836950	01-JUN-2017	Yoonia vestfoldensis	Proteobacteria;Alphaproteobacteria;Rhodobacterales
GCF_002158865.1_ASM215886v1_genomic	NZ_CP021455	4522913	01-JUN-2017	Comamonas serinivorans	Proteobacteria;Betaproteobacteria;Burkholderiales
GCF_002208135.1_ASM220813v1_genomic	NZ_CP021646	4128210	15-NOV-2017	Pseudoalteromonas piscicida	Proteobacteria;Gammaproteobacteria;Alteromonadales
GCF_002208825.2_ASM220882v2_genomic	NZ_CP022048	3345527	10-OCT-2019	Brevundimonas vesicularis	Proteobacteria;Alphaproteobacteria;Caulobacterales
GCF_000730165.1_ASM73016v2_genomic	NZ_CP022110	2945703	07-AUG-2019	Nitrospirillum amazonense CBAmc	Proteobacteria;Alphaproteobacteria;Rhodospirillales
GCF_002209385.1_ASM220938v1_genomic	NZ_CP022129	4923400	29-JUN-2017	Methylovulum psychrotolerans	Proteobacteria;Gammaproteobacteria;Methylococcales
GCF_002211785.1_ASM221178v1_genomic	NZ_CP022132	2197430	03-JUL-2017	Francisella halioticida	Proteobacteria;Gammaproteobacteria;Thiotrichales
GCF_002211765.1_ASM221176v1_genomic	NZ_CP022133	2587498	02-OCT-2017	Idiomarina piscisalsi	Proteobacteria;Gammaproteobacteria;Alteromonadales
GCF_002218245.1_ASM221824v1_genomic	NZ_CP022263	5446452	22-OCT-2017	Xanthomonas citri pv. vignicola	Proteobacteria;Gammaproteobacteria;Xanthomonadales
GCF_002218195.1_ASM221819v1_genomic	NZ_CP022336	3479724	07-AUG-2019	Sphingorhabdus sp. SMR4y	Proteobacteria;Alphaproteobacteria;Sphingomonadales
GCF_002222635.1_ASM222263v1_genomic	NZ_CP022415	3572445	22-JUL-2017	Sulfitobacter pseudonitzschiae	Proteobacteria;Alphaproteobacteria;Rhodobacterales
GCF_002222655.1_ASM222265v1_genomic	NZ_CP022423	3464895	22-JUL-2017	Vitreoscilla filiformis	Proteobacteria;Betaproteobacteria;Neisseriales
GCF_002237615.1_ASM223761v1_genomic	NZ_CP022528	3184307	03-AUG-2017	Erythrobacter flavus	Proteobacteria;Alphaproteobacteria;Sphingomonadales
GCF_001870665.2_ASM187066v2_genomic	NZ_CP024899	3899419	30-NOV-2017	Rhodobaca barguzinensis	Proteobacteria;Alphaproteobacteria;Rhodobacterales
GCF_001687475.2_ASM168747v2_genomic	NZ_CP031611	1520669	01-SEP-2018	Campylobacter hepaticus	Proteobacteria;Epsilonproteobacteria;Campylobacterales
GCF_000967895.1_ASM96789v1_genomic	NZ_FO203512	4406383	17-APR-2017	Oleispira antarctica RB-8	Proteobacteria;Gammaproteobacteria;Oceanospirillales
GCF_000968195.1_ASM96819v1_genomic	NZ_FO704550	4195202	17-APR-2017	Xenorhabdus doucetiae	Proteobacteria;Gammaproteobacteria;Enterobacterales
GCF_000513215.1_DB11_genomic	NZ_HG326223	5113802	20-NOV-2019	Serratia marcescens subsp. marcescens Db11	Proteobacteria;Gammaproteobacteria;Enterobacterales
GCF_000612685.1_scf7180000000004_genomic	NZ_HG916765	3952818	27-AUG-2019	Castellaniella defragrans 65Phen	Proteobacteria;Betaproteobacteria;Burkholderiales
GCF_000731315.1_RG540_Ch_pA_genomic	NZ_HG938353	4647962	02-APR-2017	Neorhizobium galegae bv. orientalis str. HAMBI 540	Proteobacteria;Alphaproteobacteria;Rhizobiales
GCF_000953695.1_AWOD1_genomic	NZ_LN554846	3003353	22-OCT-2017	Aliivibrio wodanis	Proteobacteria;Gammaproteobacteria;Vibrionales
GCF_000953735.1_MVIS1_genomic	NZ_LN554852	5086074	11-APR-2017	Moritella viscosa	Proteobacteria;Gammaproteobacteria;Alteromonadales
GCF_001499615.1_Acetobacter_senegalensis_108B_genomic	NZ_LN606600	3889881	22-OCT-2017	Acetobacter senegalensis	Proteobacteria;Alphaproteobacteria;Rhodospirillales
GCF_000953135.1_LFA_genomic	NZ_LN614827	4181563	17-APR-2017	Legionella fallonii LLAP-10	Proteobacteria;Gammaproteobacteria;Legionellales
GCF_000953635.1_LMI_genomic	NZ_LN614830	3310028	25-NOV-2019	Tatlockia micdadei	Proteobacteria;Gammaproteobacteria;Legionellales
GCF_000953655.1_LHA_genomic	NZ_LN681225	3440975	11-JAN-2018	Legionella hackeliae	Proteobacteria;Gammaproteobacteria;Legionellales
GCF_000953355.1_XNC2_genomic	NZ_LN681227	4432103	10-APR-2017	Xenorhabdus nematophila AN6/1	Proteobacteria;Gammaproteobacteria;Enterobacterales
GCF_001457475.1_NCTC10807_genomic	NZ_LN831029	6813182	02-DEC-2019	Achromobacter xylosoxidans	Proteobacteria;Betaproteobacteria;Burkholderiales
GCF_900016785.1_BTsPazieg1.0_genomic	NZ_LN890285	421426	18-NOV-2019	Buchnera aphidicola (Tuberolachnus salignus)	Proteobacteria;Gammaproteobacteria;Enterobacterales
GCF_001517405.1_EM595_genomic	NZ_LN907827	3775020	11-APR-2017	Erwinia gerundensis	Proteobacteria;Gammaproteobacteria;Enterobacterales
GCF_001460635.1_htyphlonius_mit97-6810_genomic	NZ_LN907858	1920832	11-APR-2017	Helicobacter typhlonius	Proteobacteria;Epsilonproteobacteria;Campylobacterales
GCF_900078695.1_H044680328_genomic	NZ_LT546645	4480141	12-APR-2017	Bordetella trematum	Proteobacteria;Betaproteobacteria;Burkholderiales
GCF_900086555.1_34903_D01_genomic	NZ_LT571436	2188497	12-APR-2017	Neisseria weaveri	Proteobacteria;Betaproteobacteria;Neisseriales
GCF_900087055.1_31289_E01_genomic	NZ_LT575468	3405979	12-APR-2017	Plesiomonas shigelloides	Proteobacteria;Gammaproteobacteria;Enterobacterales
GCF_900090215.1_TRABTM_genomic	NZ_LT594522	298471	13-APR-2017	secondary endosymbiont of Trabutina mannipara	Proteobacteria;Gammaproteobacteria;Enterobacterales
GCF_900116045.1_DESPIGER_genomic	NZ_LT630450	2807531	16-APR-2017	Desulfovibrio piger	Proteobacteria;Deltaproteobacteria;Desulfovibrionales
GCF_900089455.2_OrrDiv2_genomic	NZ_LT907988	4848101	18-OCT-2017	Orrella dioscoreae	Proteobacteria;Betaproteobacteria;Burkholderiales
GCF_000013945.1_ASM1394v1_genomic	NC_008508	3614446	2017-11-29	Leptospira borgpetersenii serovar Hardjo-bovis str. L550	Spirochaetes;Leptospirales;Leptospiraceae
GCF_000017685.1_ASM1768v1_genomic	NC_010602	3599677	25-AUG-2019	Leptospira biflexa serovar Patoc strain 'Patoc 1 (Paris)'	Spirochaetes;Leptospirales;Leptospiraceae
GCF_000092845.1_ASM9284v1_genomic	NC_014150	3241804	25-AUG-2019	Brachyspira murdochii DSM 12563	Spirochaetes;Brachyspirales;Brachyspiraceae
GCF_000143985.1_ASM14398v1_genomic	NC_014364	4653970	26-AUG-2019	Sediminispirochaeta smaragdinae DSM 11293	Spirochaetes;Spirochaetales;Spirochaetaceae
GCF_000190435.1_ASM19043v1_genomic	NC_015152	3316466	07-APR-2017	Sphaerochaeta globosa str. Buddy	Spirochaetes;Spirochaetales;Spirochaetaceae
GCF_000195275.1_ASM19527v1_genomic	NC_015385	2731853	26-AUG-2019	Treponema succinifaciens DSM 2489	Spirochaetes;Spirochaetales;Spirochaetaceae
GCF_000208385.1_ASM20838v1_genomic	NC_015436	2227296	26-AUG-2019	Sphaerochaeta coccoides DSM 17374	Spirochaetes;Spirochaetales;Spirochaetaceae
GCF_000212415.1_ASM21241v1_genomic	NC_015500	3055580	17-APR-2017	Treponema brennaborense DSM 12168	Spirochaetes;Spirochaetales;Spirochaetaceae
GCF_000214355.1_ASM21435v1_genomic	NC_015577	3855671	26-AUG-2019	Treponema azotonutricium ZAS-9	Spirochaetes;Spirochaetales;Spirochaetaceae
GCF_000214375.1_ASM21437v1_genomic	NC_015578	4059867	26-AUG-2019	Treponema primitia ZAS-2	Spirochaetes;Spirochaetales;Spirochaetaceae
GCF_000219725.1_ASM21972v1_genomic	NC_015732	3239340	17-APR-2017	Treponema caldarium DSM 7334	Spirochaetes;Spirochaetales;Spirochaetaceae
GCF_000236685.1_ASM23668v1_genomic	NC_016633	3590853	07-APR-2017	Sphaerochaeta pleomorpha str. Grapes	Spirochaetes;Spirochaetales;Spirochaetaceae
GCF_000242595.2_ASM24259v3_genomic	NC_017098	3285855	17-APR-2017	Spirochaeta africana DSM 8902	Spirochaetes;Spirochaetales;Spirochaetaceae
GCF_000184345.1_ASM18434v2_genomic	NC_017583	2560222	04-APR-2018	Spirochaeta thermophila DSM 6578	Spirochaetes;Spirochaetales;Spirochaetaceae
GCF_000266885.1_ASM26688v1_genomic	NC_018020	4384015	19-MAY-2017	Turneriella parva DSM 21527	Spirochaetes;Leptospirales;Leptospiraceae
GCF_000325665.1_ASM32566v1_genomic	NC_019908	2555556	26-AUG-2019	Brachyspira pilosicoli P43/6/78	Spirochaetes;Brachyspirales;Brachyspiraceae
GCF_000447675.1_ASM44767v1_genomic	NC_022097	2889325	27-AUG-2019	Treponema pedis str. T A4	Spirochaetes;Spirochaetales;Spirochaetaceae
GCF_000507245.1_ASM50724v1_genomic	NC_023035	3782798	27-AUG-2019	Salinispira pacifica	Spirochaetes;Spirochaetales;Spirochaetaceae
GCF_000604125.1_ASM60412v1_genomic	NZ_CP003679	1139203	27-AUG-2019	Treponema pallidum subsp. pallidum str. Sea 81-4	Spirochaetes;Spirochaetales;Spirochaetaceae
GCF_000313175.2_ASM31317v2_genomic	NZ_CP006694	3659905	11-SEP-2019	Leptospira santarosai serovar Shermani str. LT 821	Spirochaetes;Leptospirales;Leptospiraceae
GCF_000755145.1_ASM75514v1_genomic	NZ_CP009228	2796913	27-AUG-2019	Treponema putidum	Spirochaetes;Spirochaetales;Spirochaetaceae
GCF_001729245.1_ASM172924v1_genomic	NZ_CP015217	4105414	13-APR-2017	Leptospira tipperaryensis	Spirochaetes;Leptospirales;Leptospiraceae
GCF_001676785.2_ASM167678v2_genomic	NZ_CP015910	3041447	07-AUG-2019	Brachyspira hyodysenteriae ATCC 27164	Spirochaetes;Brachyspirales;Brachyspiraceae
GCF_000025885.1_ASM2588v1_genomic	NC_014011	1980592	25-AUG-2019	Aminobacterium colombiense DSM 12261	Synergistetes;Synergistia;Synergistales
GCF_000233775.1_ASM23377v1_genomic	NC_016148	1967774	26-AUG-2019	Thermovirga lienii DSM 17291	Synergistetes;Synergistia;Synergistales
GCF_000266925.1_ASM26692v1_genomic	NC_018024	2160700	04-SEP-2017	Acetomicrobium mobile DSM 13181	Synergistetes;Synergistia;Synergistales
GCF_001701045.1_ASM170104v1_genomic	NZ_CP016757	3585187	17-APR-2017	Cloacibacillus porcorum	Synergistetes;Synergistia;Synergistales
GCF_000027325.1_ASM2732v1_genomic	NC_000908	580076	25-AUG-2019	Mycoplasma genitalium G37	Tenericutes;Mollicutes;Mycoplasmataceae
GCF_000195875.1_ASM19587v1_genomic	NC_002771	963879	26-AUG-2019	Mycoplasma pulmonis UAB CTIP	Tenericutes;Mollicutes;Mycoplasmataceae
GCF_000011225.1_ASM1122v1_genomic	NC_004432	1358633	19-OCT-2019	Mycoplasma penetrans HF-2	Tenericutes;Mollicutes;Mycoplasmataceae
GCF_000092585.1_ASM9258v1_genomic	NC_004829	1012800	25-AUG-2019	Mycoplasma gallisepticum str. R(low)	Tenericutes;Mollicutes;Mycoplasmataceae
GCF_000009845.1_ASM984v1_genomic	NC_005303	853092	25-AUG-2019	Onion yellows phytoplasma OY-M	Tenericutes;Mollicutes;Acholeplasmatales
GCF_000008365.1_ASM836v1_genomic	NC_006908	777079	17-APR-2017	Mycoplasma mobile 163K	Tenericutes;Mollicutes;Mycoplasmataceae
GCF_000008205.1_ASM820v1_genomic	NC_007295	897405	25-AUG-2019	Mycoplasma hyopneumoniae J	Tenericutes;Mollicutes;Mycoplasmataceae
GCF_000012765.1_ASM1276v1_genomic	NC_007633	1010023	28-NOV-2019	Mycoplasma capricolum subsp. capricolum ATCC 27343	Tenericutes;Mollicutes;Mycoplasmataceae
GCF_000012225.1_ASM1222v1_genomic	NC_007716	706569	17-APR-2017	Aster yellows witches'-broom phytoplasma AYWB	Tenericutes;Mollicutes;Acholeplasmatales
GCF_000063605.1_ASM6360v1_genomic	NC_009497	877438	25-NOV-2019	Mycoplasma agalactiae PG2	Tenericutes;Mollicutes;Mycoplasmataceae
GCF_000018785.1_ASM1878v1_genomic	NC_010163	1496992	25-AUG-2019	Acholeplasma laidlawii PG-8A	Tenericutes;Mollicutes;Acholeplasmatales
GCF_000019345.1_ASM1934v1_genomic	NC_010503	751679	06-APR-2017	Ureaplasma parvum serovar 3 str. ATCC 27815	Tenericutes;Mollicutes;Mycoplasmataceae
GCF_000020065.1_ASM2006v1_genomic	NC_011025	820453	25-AUG-2019	Mycoplasma arthritidis 158L3-1	Tenericutes;Mollicutes;Mycoplasmataceae
GCF_000085865.1_ASM8586v1_genomic	NC_013511	665445	26-AUG-2019	Mycoplasma hominis ATCC 23114	Tenericutes;Mollicutes;Mycoplasmataceae
GCF_000025845.1_ASM2584v1_genomic	NC_014014	934379	25-AUG-2019	Mycoplasma crocodyli MP145	Tenericutes;Mollicutes;Mycoplasmataceae
GCF_000183385.1_ASM18338v1_genomic	NC_014760	1003404	25-AUG-2019	Mycoplasma bovis PG45	Tenericutes;Mollicutes;Mycoplasmataceae
GCF_000186005.1_ASM18600v1_genomic	NC_014921	1118751	25-AUG-2019	Mycoplasma fermentans M64	Tenericutes;Mollicutes;Mycoplasmataceae
GCF_000179035.2_ASM17903v2_genomic	NC_015155	742431	25-AUG-2019	Mycoplasma suis str. Illinois	Tenericutes;Mollicutes;Mycoplasmataceae
GCF_000224105.1_ASM22410v1_genomic	NC_015946	832603	26-AUG-2019	Mycoplasma putrefaciens KS1	Tenericutes;Mollicutes;Mycoplasmataceae
GCF_000277795.1_ASM27779v1_genomic	NC_018149	650228	26-AUG-2019	Mycoplasma wenyonii str. Massachusetts	Tenericutes;Mollicutes;Mycoplasmataceae
GCF_000313635.1_ASM31363v1_genomic	NC_019552	836897	26-AUG-2019	Mycoplasma hyorhinis SK76	Tenericutes;Mollicutes;Mycoplasmataceae
GCF_000328725.1_ASM32872v1_genomic	NC_019949	998123	17-APR-2017	Mycoplasma cynos C142	Tenericutes;Mollicutes;Mycoplasmataceae
GCF_000400935.1_ASM40093v1_genomic	NC_021280	1123322	26-AUG-2019	Spiroplasma chrysopicola DF-1	Tenericutes;Mollicutes;Entomoplasmatales
GCF_000400955.1_ASM40095v1_genomic	NC_021284	1107344	26-AUG-2019	Spiroplasma syrphidicola EA-1	Tenericutes;Mollicutes;Entomoplasmatales
GCF_000439455.1_ASM43945v1_genomic	NC_021833	945296	26-AUG-2019	Spiroplasma diminutum CUAS-1	Tenericutes;Mollicutes;Entomoplasmatales
GCF_000439435.1_ASM43943v1_genomic	NC_021846	1075140	26-AUG-2019	Spiroplasma taiwanense CT-1	Tenericutes;Mollicutes;Entomoplasmatales
GCF_000968055.1_ASM96805v1_genomic	NC_022538	1554229	17-APR-2017	Acholeplasma palmae J233	Tenericutes;Mollicutes;Acholeplasmatales
GCF_000967915.1_ASM96791v1_genomic	NC_022549	1877792	17-APR-2017	Acholeplasma brassicae	Tenericutes;Mollicutes;Acholeplasmatales
GCF_000477415.1_ASM47741v1_genomic	NC_022575	564395	27-AUG-2019	Mycoplasma parvum str. Indiana	Tenericutes;Mollicutes;Mycoplasmataceae
GCF_000500935.1_ASM50093v1_genomic	NC_022998	1160554	02-AUG-2019	Spiroplasma apis B31	Tenericutes;Mollicutes;Entomoplasmatales
GCF_000508245.1_ASM50824v1_genomic	NC_023062	702511	27-AUG-2019	Mycoplasma ovis str. Michigan	Tenericutes;Mollicutes;Mycoplasmataceae
GCF_000828855.1_ASM82885v1_genomic	NZ_AP014631	693241	27-AUG-2019	Mycoplasma canadense	Tenericutes;Mollicutes;Mycoplasmataceae
GCF_001547975.1_ASM154797v1_genomic	NZ_AP014657	678592	28-AUG-2019	Mycoplasma arginini	Tenericutes;Mollicutes;Mycoplasmataceae
GCF_000565175.1_ASM56517v1_genomic	NZ_CP006681	1175131	27-AUG-2019	Spiroplasma culicicola AES-1	Tenericutes;Mollicutes;Entomoplasmatales
GCF_000565195.1_ASM56519v1_genomic	NZ_CP006720	1132608	09-APR-2017	Spiroplasma mirum ATCC 29335	Tenericutes;Mollicutes;Entomoplasmatales
GCF_000565215.1_ASM56521v1_genomic	NZ_CP006934	1075953	27-AUG-2019	Spiroplasma sabaudiense Ar-1343	Tenericutes;Mollicutes;Entomoplasmatales
GCF_000524555.1_ASM52455v1_genomic	NZ_CP007154	760240	27-AUG-2019	Mycoplasma bovoculi M165/69	Tenericutes;Mollicutes;Mycoplasmataceae
GCF_000941075.1_ASM94107v1_genomic	NZ_CP007229	1084449	03-AUG-2019	Mycoplasma dispar	Tenericutes;Mollicutes;Mycoplasmataceae
GCF_000875755.1_ASM87575v1_genomic	NZ_CP007520	895051	27-AUG-2019	Mycoplasma yeatsii GM274B	Tenericutes;Mollicutes;Mycoplasmataceae
GCF_000695835.1_ASM69583v1_genomic	NZ_CP007521	793841	27-AUG-2019	Mycoplasma californicum	Tenericutes;Mollicutes;Mycoplasmataceae
GCF_000815065.1_ASM81506v1_genomic	NZ_CP007585	778866	27-AUG-2019	Mycoplasma flocculare ATCC 27399	Tenericutes;Mollicutes;Mycoplasmataceae
GCF_001274875.1_ASM127487v1_genomic	NZ_CP010899	1463926	28-AUG-2019	Spiroplasma kunkelii CR2-3x	Tenericutes;Mollicutes;Entomoplasmatales
GCF_000969765.1_ASM96976v1_genomic	NZ_CP011096	846495	27-AUG-2019	Mycoplasma synoviae ATCC 25204	Tenericutes;Mollicutes;Mycoplasmataceae
GCF_001029265.1_ASM102926v1_genomic	NZ_CP011856	1365714	27-AUG-2019	Spiroplasma eriocheiris	Tenericutes;Mollicutes;Entomoplasmatales
GCF_001262715.1_ASM126271v1_genomic	NZ_CP012328	1261374	28-AUG-2019	Spiroplasma turonicum	Tenericutes;Mollicutes;Entomoplasmatales
GCF_001267155.1_ASM126715v1_genomic	NZ_CP012357	1225519	28-AUG-2019	Spiroplasma litorale	Tenericutes;Mollicutes;Entomoplasmatales
GCF_001281045.1_ASM128104v1_genomic	NZ_CP012622	1179577	28-AUG-2019	Spiroplasma cantharicola	Tenericutes;Mollicutes;Entomoplasmatales
GCF_001886855.1_ASM188685v1_genomic	NZ_CP013197	1599709	17-APR-2017	Spiroplasma citri	Tenericutes;Mollicutes;Entomoplasmatales
GCF_001553195.1_ASM155319v1_genomic	NZ_CP014281	897443	04-DEC-2019	Mycoplasma canis PG 14	Tenericutes;Mollicutes;Mycoplasmataceae
GCF_001715535.1_ASM171553v1_genomic	NZ_CP017015	1326546	17-APR-2017	Spiroplasma helicoides	Tenericutes;Mollicutes;Entomoplasmatales
GCF_001900245.1_ASM190024v1_genomic	NZ_CP017813	1007172	17-APR-2017	Mycoplasma pullorum	Tenericutes;Mollicutes;Mycoplasmataceae
GCF_000953195.1_Acholeplasma_oculi_strain_19L_genomic	NZ_LK028559	1587120	10-APR-2017	Acholeplasma oculi	Tenericutes;Mollicutes;Acholeplasmatales
GCF_000698785.1_ASM69878v1_genomic	NZ_CP007536	2527938	27-AUG-2019	Nitrososphaera viennensis EN76	Thaumarchaeota;Nitrososphaeria;Nitrososphaerales
GCF_000025005.1_ASM2500v1_genomic	NC_013525	2026947	25-AUG-2019	Thermobaculum terrenum ATCC BAA-798	Thermobaculum
GCF_000217795.1_ASM21779v1_genomic	NC_015681	2322224	26-AUG-2019	Thermodesulfatator indicus DSM 15286	Thermodesulfobacteria;Thermodesulfobacteriales;Thermodesulfobacteriaceae
GCF_000215975.1_ASM21597v1_genomic	NC_015682	1634377	25-NOV-2019	Thermodesulfobacterium geofontis OPF15	Thermodesulfobacteria;Thermodesulfobacteriales;Thermodesulfobacteriaceae
GCF_001548275.1_ASM154827v1_genomic	NZ_AP014945	1814952	07-NOV-2019	Caldimicrobium thiodismutans	Thermodesulfobacteria;Thermodesulfobacteriales;Thermodesulfobacteriaceae
GCF_000734015.1_ASM73401v1_genomic	NZ_CP008796	1764045	27-AUG-2019	Thermodesulfobacterium commune DSM 2178	Thermodesulfobacteria;Thermodesulfobacteriales;Thermodesulfobacteriaceae
GCF_000016905.1_ASM1690v1_genomic	NC_009616	1915238	25-AUG-2019	Thermosipho melanesiensis BI429	Thermotogae;Thermotogales;Fervidobacteriaceae
GCF_000017545.1_ASM1754v1_genomic	NC_009718	1948941	25-AUG-2019	Fervidobacterium nodosum Rt17-B1	Thermotogae;Thermotogales;Fervidobacteriaceae
GCF_000017865.1_ASM1786v1_genomic	NC_009828	2135342	25-AUG-2019	Pseudothermotoga lettingae TMO	Thermotogae;Thermotogales;Thermotogaceae
GCF_000018605.1_ASM1860v1_genomic	NC_010003	2169548	06-APR-2017	Petrotoga mobilis SJ95	Thermotogae;Petrotogales;Petrotogaceae
GCF_000021285.1_ASM2128v1_genomic	NC_011653	2016657	25-AUG-2019	Thermosipho africanus TCF52B	Thermotogae;Thermotogales;Fervidobacteriaceae
GCF_000018945.1_ASM1894v1_genomic	NC_011978	1884562	25-NOV-2019	Thermotoga neapolitana DSM 4359	Thermotogae;Thermotogales;Thermotogaceae
GCF_000023325.1_ASM2332v1_genomic	NC_012785	2302126	25-AUG-2019	Kosmotoga olearia TBF 19.5.1	Thermotogae;Kosmotogales;Kosmotogaceae
GCF_000217815.1_ASM21781v1_genomic	NC_015707	2039943	03-SEP-2017	Pseudothermotoga thermarum DSM 5069	Thermotogae;Thermotogales;Thermotogaceae
GCF_000255135.1_ASM25513v1_genomic	NC_016751	2231407	26-AUG-2019	Marinitoga piezophila KA3	Thermotogae;Petrotogales;Petrotogaceae
GCF_000235405.2_ASM23540v3_genomic	NC_017095	2166381	10-APR-2017	Fervidobacterium pennivorans DSM 9078	Thermotogae;Thermotogales;Fervidobacteriaceae
GCF_000147715.2_ASM14771v3_genomic	NC_017934	2974229	26-AUG-2019	Mesotoga prima MesG1.Ag.4.2	Thermotogae;Kosmotogales;Kosmotogaceae
GCF_000828655.1_ASM82865v1_genomic	NZ_AP014509	2014912	27-AUG-2019	Thermotoga caldifontis AZM44c09	Thermotogae;Thermotogales;Thermotogaceae
GCF_000828675.1_ASM82867v1_genomic	NZ_AP014510	2187612	27-AUG-2019	Thermotoga profunda AZM34c06	Thermotogae;Thermotogales;Thermotogaceae
GCF_000816145.1_ASM81614v1_genomic	NZ_CP007141	2165416	24-SEP-2017	Pseudothermotoga hypogea DSM 11164 = NBRC 106472	Thermotogae;Thermotogales;Thermotogaceae
GCF_001027025.1_ASM102702v1_genomic	NZ_CP011232	2169170	10-APR-2017	Kosmotoga pacifica	Thermotogae;Kosmotogales;Kosmotogaceae
GCF_000953715.1_DTL3_genomic	NZ_LN824141	2053097	03-AUG-2019	Defluviitoga tunisiensis	Thermotogae;Petrotogales;Petrotogaceae
GCF_000019965.1_ASM1996v1_genomic	NC_010571	5957605	25-AUG-2019	Opitutus terrae PB90-1	Verrucomicrobia;Opitutae;Opitutales
GCF_000020225.1_ASM2022v1_genomic	NC_010655	2664102	21-OCT-2017	Akkermansia muciniphila ATCC BAA-835	Verrucomicrobia;Verrucomicrobiae;Verrucomicrobiales
GCF_000019665.1_ASM1966v1_genomic	NC_010794	2287145	25-AUG-2019	Methylacidiphilum infernorum V4	Verrucomicrobia;Methylacidiphilae;Methylacidiphilales
GCF_000025905.1_ASM2590v1_genomic	NC_014008	3750771	25-AUG-2019	Coraliomargarita akajimensis DSM 45221	Verrucomicrobia;Opitutae;Puniceicoccales
GCF_001746835.1_ASM174683v1_genomic	NZ_CP016094	4199284	23-OCT-2017	Lacunisphaera limnophila	Verrucomicrobia;Opitutae;Opitutales
GCF_900097105.1_WK001_genomic	NZ_LT629973	3074078	13-APR-2017	Akkermansia glycaniphila	Verrucomicrobia;Verrucomicrobiae;Verrucomicrobiales
GCF_900090055.1_C.divulgatum_PM4_genomic	NZ_LT719092	1878916	08-AUG-2019	Cuniculiplasma divulgatum	Archaea;Euryarchaeota;Diaforarchaeagroup

## Sheet: SI_Table_5
Supplementary Table 5. Abundance of bacterial MAGs derived from 42 faecal samples of the bank vole Myodes glareolus gut microbiota. Samples were collected from 20 animals at two time points (see Supplementary Table 1 for metadata). Abundances (calculated as the mean coverage of the contigs divided by the sample mean coverage) were calculated using ANVI’O.
	146	186	189	218	248	249	25	T25	276	299	301	305	316	330	34	36	363	369	395	40	408	460	476	492	505	544	572	575	578	605	610	624	661	69	T69	715	877	881	91	T10	T713	T97	comment
Mgla_MAG_0-bin_14	0.686614	0.41849	0.624949	0.418914	0.469012	0.309839	0.304413	0.334201	0.619715	0.27447	13.3308	0.36048	0.544754	0.0851325	0.195309	0.167892	0.441397	0.143526	0.136332	0.056113	0.270898	0.0413487	0.38153	0.850368	0.389741	0.0305629	0.245264	0.189582	0.52698	0.0093288	3.07151	0.281215	0.320052	0.221008	0.219263	0.252667	0.1844	0.177512	0.442748	0.452243	0.231802	0.236734
Mgla_MAG_0-bin_16	0.00572215	0.125087	0.171214	0.0182564	0.0271141	0.26726	0.71344	0.740652	0.0590742	0.279274	9.57721	0.00299807	0.913172	0.0605732	0.239766	0.332604	0.0324647	0.217209	0.0263017	0.350939	0.143703	0.0109355	0.484802	1.24557	1.10809	0.0442584	0.049564	0.0668321	0.0115646	0.0128239	0.304402	0.163726	0.0132972	0.043115	0.043712	0.151317	0.076322	0.0158086	0.143451	0.21034	0.270907	0.146371
Mgla_MAG_0-bin_17	0.0246594	0.00914313	0.00995241	3.41694	0.273403	0.238838	0.0115225	0.0112434	0.0609533	1.50138	16.9438	6.13371	0.0327206	0.650836	0.0121843	0.0318887	0.111068	0.539409	0.999406	0.0582453	0.0134838	0.0117774	0.00483239	0.94906	0.204018	0.0767961	0.0859179	0.22808	1.08784	0.384581	0.00945307	0.00434469	0.0327004	0.0244396	0.0252477	0.0106239	0.265746	0.321024	0.00633771	0.0166708	0.909383	2.89263
Mgla_MAG_0-bin_3	0.122032	0.0220294	0.248545	0.0695937	1.25361	0.0270954	0.175798	0.181302	0.00859548	0.0239678	12.0658	0.0290552	0.0408502	0.103333	0.494205	0.69265	0.2376	0.12602	0.0261487	0.00982765	1.90152	1.02586	0.00716978	0.0336743	0.014746	0.00586063	0.888152	0.129487	2.76858	0.0245534	0.272337	0.775579	0.0254676	0.0567511	0.0538755	0.896756	0.0269434	3.2037	0.11141	0.0238835	0.414011	0.0182456
Mgla_MAG_0-bin_6	0.208566	0.0486133	0.263165	0.169776	0.219974	0.137309	0.0444118	0.0454304	0.592812	0.205772	122.389	0.0479331	0.263899	0.0328551	0.0288595	0.195174	0.11642	0.0297661	0.00851944	0.0314496	0.025926	0.0319479	0.0603297	0.0744599	0.0480536	0.0169362	0.0208481	0.151547	0.0776943	0.000407436	0.0320309	0.0570937	0.0103899	0.0750085	0.0740264	0.00813281	0.0611577	0.00959645	0.0790328	0.200427	0.0267713	0.0424256
Mgla_MAG_0-bin_8	0.0274699	0.0213757	1.77565	0.0362684	0.0252827	0.495205	0.0286931	0.0304138	0.102745	0.0196974	17.4151	0.00488802	2.34537	0.0979417	0.00781418	0.0102286	0.418172	0.0466014	0.0122837	0.21681	0.00279969	0.00448957	0.0300064	0.0185463	0.135081	0.0361715	0.0860628	0.0264022	0.0069606	0.00558795	0.0312039	0.00505269	0.0825287	0.166499	0.161878	1.47917	0.0181406	0.108843	0.215729	0.24234	0.079021	0.0432918
Mgla_MAG_1-bin_12	0.0173948	0.0345118	5.94294	0.116821	0.195446	0.0435442	0.174243	0.177638	0.824985	0.589216	0.0360154	9.04846	0.0885634	0.0878269	0.00812141	0.00446555	0.453761	0.575402	0.0252799	0.00809566	1.41039	0.00466467	2.21594	0.457432	0.0115073	0.00656665	0.112867	0.125033	0.0459613	0.0110277	0.00558473	0.0184506	0.0102192	0.172221	0.150495	0.0793439	0.0633482	0.0466786	0.00982093	0.374877	0.00732665	0.273196
Mgla_MAG_1-bin_16	0.148333	0.301229	0.317375	0.611992	0.0334797	0.360735	0.130853	0.137764	0.0245617	0.221796	0.0743106	26.0151	0.154454	0.235552	0.39377	0.00919054	0.0841121	0.319395	0.0152702	0.742184	1.59472	0.971451	0.215493	2.13569	1.05077	0.0133411	0.0141621	0.0401821	0.0213092	0.625871	0.0711642	0.0473687	0.830704	0.0242024	0.0214353	0.0478292	0.0440493	0.0212653	0.046829	2.36654	0.407409	0.761694
Mgla_MAG_1-bin_19	0.0107512	0.0172085	0.0260224	0.0167747	0.00810003	0.0340565	0.0117594	0.0143931	0.00589132	2.63838	0.00648981	49.3754	0.00567037	0.264024	0.0486451	0.0116449	0.00835439	0.407334	0.696867	0.467748	0.0243055	0.73314	0.47895	0.021819	1.43853	0.0337799	0.014165	0.0272566	0.178018	1.42507	0.234759	0.0179588	0.0166227	0.0838608	0.0851582	0.0232846	0.124298	0.0310129	0.0151193	0.00652706	0.628662	0.0281188
Mgla_MAG_1-bin_20	1.32499	0.830411	2.08028	0.639656	0.192055	1.0341	0.133271	0.135772	0.546111	2.02566	2.43589	26.0453	2.54286	0.398605	1.60534	0.0139147	0.296785	2.56104	0.0142151	0.0121111	0.915809	0.824062	0.89034	1.48022	0.926004	0.159282	0.179144	0.906626	0.9364	4.27328	1.10314	0.244208	1.83609	0.234891	0.236333	0.986225	0.355446	0.701794	0.477646	0.650119	0.0153273	1.11416
Mgla_MAG_1-bin_22	0.663669	0.560509	0.201202	0.622313	0.761617	0.130305	0.275459	0.269972	0.0956495	2.27182	0.129051	14.4918	0.384761	1.25967	0.0320185	0.00919172	0.397391	0.0499915	0.0372754	0.849548	0.268596	0.326829	0.189592	0.813517	0.805809	0.00919637	0.194748	0.333976	1.38194	1.52928	0.207297	0.0842563	1.04912	0.079257	0.0734188	0.212588	0.169338	0.340321	0.0864961	0.084524	0.585976	2.29324
Mgla_MAG_1-bin_27	0.788728	0.526117	0.226591	0.392448	0.779649	0.156501	0.242633	0.237616	0.741014	1.80028	0.954154	5.0853	0.315185	0.987291	0.0326373	0.0260507	0.468254	0.0591833	0.0379654	0.882252	0.357448	0.300184	0.188596	0.835763	0.823249	0.0368966	0.291847	0.380877	11.5496	1.03436	0.181656	0.0750419	1.0585	0.0795749	0.077021	0.175648	0.21122	2.43566	0.123658	0.0705123	0.928558	2.73103
Mgla_MAG_1-bin_28	0.0198463	1.97045	6.12996	0.00144415	0.00598458	0.00596481	1.27996	1.10776	0.0012337	0.031946	0.00194622	6.54236	0.471159	0.0108684	0.00724081	0.0158195	0.250608	0.296374	3.53879	0.012378	0.0473983	0.142968	0.0103371	0.0319152	0.526194	0.141958	0.0346696	0.0185891	0.0260566	14.0877	3.77036	1.71186	0.111271	0.0370244	0.0310281	0.0176144	4.49518	0.0341036	0.0198992	0.0133019	0.00895074	0.00833262
Mgla_MAG_1-bin_29	0.787253	0.216343	0.275492	0.231482	0.315944	0.0754754	0.310476	0.337265	0.0264093	0.425932	0.0581251	2.37121	0.0698052	0.0322408	0.031814	1.14675	0.470068	0.00776732	0.164078	0.427773	0.0810492	0.301277	0.0296797	0.0433445	0.147161	0.139117	0.0971171	0.139666	0.0510983	0.107648	0.661689	0.12755	10.8652	0.438239	0.472572	0.19621	0.252474	2.67837	0.497182	0.11228	0.0686615	0.149157
Mgla_MAG_10-bin_19	0.811079	1.09261	0.0503869	0.131984	0.623741	1.12178	3.31699	3.16828	0.0198238	0.082806	0.688384	0.165065	0.686614	0.728829	3.06761	0.940627	3.5553	1.13362	0.0302928	0.0212817	0.344076	4.67141	0.0208503	0.612229	1.80977	0.0624604	31.1859	1.91712	0.17606	5.85561	0.0465893	0.0586841	1.63827	0.0285277	0.0281232	0.358857	5.39615	0.0963622	0.0139237	0.0215232	0.0304915	0.0257092
Mgla_MAG_10-bin_20	0.301817	2.23344	0.0223775	0.203547	0.0224239	0.0418497	5.67824	5.95907	0.00731598	0.0137589	0.551345	0.0367387	1.71748	0.0318359	3.48815	0.0312549	0.0552339	0.653167	0.0217074	0.0186817	0.947106	0.0225183	0.00798185	0.250705	0.013964	0.00782435	3.66175	0.0620896	0.0291896	15.4584	0.045144	1.21267	0.0256676	0.00710525	0.0233338	0.03341	0.0245013	0.0132752	0.00716488	0.0227125	0.0146831	0.036733
Mgla_MAG_10-bin_23	0.638374	0.602345	0.0690206	0.118083	0.413862	0.680518	1.92099	1.83565	0.0206763	0.0650478	0.429535	0.0422899	0.428707	0.655101	1.73975	0.479606	2.01086	0.882324	0.0387956	0.0070272	0.26231	0.538141	0.0161181	0.340741	1.12999	0.0255965	3.22777	1.71086	0.117243	3.5857	0.0554875	0.0616556	11.7012	0.00680581	0.0117543	0.231286	6.07498	0.0472829	0.0119807	0.0354115	0.01326	0.0115556
Mgla_MAG_10-bin_24	0.599799	0.613437	0.0711797	0.127162	0.253008	0.422105	1.91302	1.7911	0.0167065	0.06754	0.469655	0.0711695	0.376445	0.479194	2.02278	0.574401	2.03305	0.610241	0.0347537	0.0236713	0.253378	0.473321	0.0240534	0.418784	1.08267	0.0824122	2.53793	1.14369	0.11303	2.50917	0.05977	0.0672232	1.52235	0.00831668	0.0135903	0.217306	50.1811	0.204183	0.0271149	0.0109651	0.0314104	0.0464178
Mgla_MAG_13-bin_12	23.4891	0.328794	0.0109278	0.0398542	0.0101934	0.00976687	1.9913	2.07537	0.00998106	0.00905849	0.00767414	0.00732523	0.0429856	0.0152221	0.0159581	0.0121711	2.05239	0.009798	0.00612032	0.00910026	3.71375	5.91271	0.00553926	0.0136578	0.00397461	0.00666161	0.0238565	0.0545292	0.00585124	0.00527742	0.0157416	0.0064153	0.00642584	0.00816661	0.0127649	1.07641	0.177972	0.00636834	0.00411568	0.0138496	0.0097125	0.0112577
Mgla_MAG_13-bin_13	15.9389	2.2431	0.120836	0.0836158	0.394759	0.92799	0.0085939	0.0104633	0.354722	0.0506938	0.0901153	0.340448	0.456915	0.100993	0.270869	0.395277	0.0161765	0.231998	2.26688	0.799342	26.4281	0.063162	0.888136	0.0218181	0.0184999	0.30526	1.03443	5.42636	0.49452	0.792095	1.44837	1.85845	1.48615	2.02651	2.00171	0.757221	2.66849	0.0200168	1.72811	0.276152	0.283671	0.347293
Mgla_MAG_13-bin_16	6.23485	0.0338159	2.54774	1.25862	0.00705124	0.00424979	0.00369745	0.0054154	0.0212303	0.00662463	0.0808514	0.00430823	0.0225614	0.00244716	0.00223005	2.41092	0.00687597	0.00822784	0.000800776	0.00180584	0.0074452	0.425818	0.100611	0.0058263	0.00332315	0.0136369	0.0368519	0.377101	0.00327506	0.000367415	0.00327936	0.00257883	0.00155135	0.0123793	0.00970856	0.00171601	0.00663104	0.00117428	0.00281899	0.0187986	0.00183038	0.00393557
Mgla_MAG_13-bin_17	16.3017	0.0804445	0.0183424	0.350046	0.0247343	0.011132	0.623912	0.639586	0.0115341	0.0204229	0.0146848	0.0496131	0.0412224	0.0155227	0.291531	0.0278765	0.155315	0.989628	0.0174253	0.00907013	0.653706	0.0219174	0.0415996	0.378532	0.0113386	0.0137527	0.320674	0.0406698	0.0182987	0.0647528	0.594261	0.0732654	0.0278127	0.00971101	0.00964924	0.827998	0.04828	0.00575206	0.0142417	0.0311403	0.0123361	0.0235733
Mgla_MAG_13-bin_18	8.02996	0.613011	0.456441	0.179062	0.018118	0.0237992	0.0202222	0.0222675	0.012365	0.157143	0.0538528	0.0197081	0.0307085	0.011925	0.00501182	0.050615	0.0309893	1.06599	0.0225127	0.00567197	0.0570388	0.15493	0.0166339	0.0792941	0.0138523	0.00212968	0.0392329	0.391718	0.0255033	0.0316059	0.0920419	0.155729	1.43741	0.0498681	0.0473068	0.152853	2.19393	0.0512483	0.0157918	0.159005	0.029481	0.00838209
Mgla_MAG_13-bin_3	8.91163	0.0144996	1.26194	0.833015	0.533034	0.314425	1.48357	1.53145	0.03678	0.545147	0.605074	0.600959	0.0390765	0.0582375	0.77273	0.00923974	0.528261	1.3024	0.681084	0.418376	0.705279	1.24013	0.193898	1.51609	0.9737	0.00366122	0.0703079	2.04142	0.0230884	1.0735	0.128782	0.342979	0.323667	0.160206	0.172054	0.360525	0.993401	0.963911	0.258365	0.706289	0.334732	0.885176
Mgla_MAG_13-bin_6	7.21973	0.146636	0.0598438	0.835003	0.00679848	0.529196	1.08066	1.07146	0.0087272	0.252159	0.239911	0.121585	1.58826	0.0140937	0.211441	0.0251895	0.27733	3.26381	0.396554	0.0124936	0.644504	0.110426	0.00503895	0.746518	0.0114716	0.025109	1.02784	2.77803	0.481429	0.863274	0.597579	0.854362	0.759994	0.119491	0.132184	0.825512	0.499192	0.0106398	0.412331	0.356955	0.020749	0.011828
Mgla_MAG_13-bin_7	16.1474	0.0212011	0.530444	0.86037	0.0898717	0.0807716	0.161268	0.16817	0.487349	1.33022	1.15559	2.3991	0.2993	0.902617	0.594827	0.294812	0.231946	1.13977	0.180655	0.47589	1.62251	0.775719	1.58126	0.104491	0.248137	1.57874	0.204893	0.27769	0.448672	0.482753	1.64254	0.152504	0.0113691	0.708104	0.738403	0.885205	0.54531	0.0149462	0.908025	0.219646	0.870607	0.143304
Mgla_MAG_13-bin_9	17.3238	1.44582	0.0645367	1.76028	0.0207645	0.0146649	1.32578	1.41803	0.0104857	0.0568452	0.0218405	0.0666311	0.729911	0.0188998	1.33523	0.0281638	0.723524	0.0714709	0.00877164	0.0223298	7.024	0.0301408	0.00879149	0.308086	0.0266864	0.00838259	1.798	2.01207	0.0320388	1.23787	1.64806	0.0279358	0.221569	0.0203895	0.0192042	0.617527	1.07764	0.0172057	0.00844436	0.0272713	0.0145545	0.0237587
Mgla_MAG_14-bin_16	1.53443	0.849492	1.18302	0.0854748	0.367572	0.36422	1.28847	1.28677	2.99087	0.269231	0.144047	0.451156	2.07878	0.231226	0.213013	0.17539	1.74126	0.124655	0.316624	0.0155649	0.196865	0.0110254	0.357039	3.39428	4.6663	0.0222196	0.288852	0.0626775	0.160978	0.00773034	0.342816	20.5858	0.0595464	1.4331	1.46484	0.0511746	0.297163	0.167904	0.164282	3.09393	0.0326051	0.574189
Mgla_MAG_15-bin_0	0.215269	0.125903	0.405945	0.423019	6.01559	0.198157	0.228637	0.224925	0.347974	0.273687	1.59917	0.0281898	0.145898	0.0243084	0.00723584	0.148201	0.0598741	0.064717	0.00155973	0.19141	0.00628582	0.0781822	0.00796046	1.61214	1.1084	0.00514976	0.921006	3.78017	0.0163087	0.0149452	2.75289	1.07563	0.00380069	0.27156	0.262584	0.26224	0.203738	0.13535	1.23151	0.956003	0.0475252	1.24298
Mgla_MAG_15-bin_10	0.461494	0.975244	0.247565	0.569807	12.6004	0.206607	0.0392269	0.0408037	0.116422	0.629018	0.185977	0.153088	0.0952552	0.215191	0.0235142	0.034332	0.0899027	0.0636822	0.382127	0.00877858	0.301803	0.0196187	0.700812	0.109552	0.246638	0.00570629	1.84396	0.111801	0.032085	0.00501284	0.0564752	2.63603	0.015786	0.0746337	0.0800123	0.0211768	0.0415759	0.0539484	0.71727	1.12257	0.020101	0.103791
Mgla_MAG_15-bin_12	2.46835	0.531525	0.233635	0.0191951	5.2688	0.769569	1.08071	1.05836	0.00653462	1.27949	0.00968764	1.1746	0.0169854	0.0106732	2.73344	0.0393786	0.767235	0.00707607	1.32955	0.0123321	0.460322	0.0064582	0.00880762	2.85484	0.0050903	1.02203	0.118735	0.0222289	0.0117019	0.236009	0.0222541	0.605736	1.90868	0.00582379	0.00956334	0.830097	10.4491	0.0377904	0.00924911	0.789297	0.0130021	0.00627545
Mgla_MAG_15-bin_15	0.167513	0.443612	0.0831887	0.012847	5.83072	0.0125012	1.53809	1.57231	0.0757297	0.0112866	0.0184867	0.0107532	0.767991	0.00966455	0.00746521	0.0121402	0.427942	0.0151144	0.0193837	0.00716314	0.12868	0.0199779	0.0285826	0.0336776	0.776429	0.000328808	0.0208314	0.006857	0.0265232	0.00533351	0.0473335	0.0123622	0.0254181	0.0218441	0.0244112	0.0203994	0.123204	0.00628358	0.0277538	0.0439062	0.0434632	0.113482
Mgla_MAG_15-bin_28	0.0175771	0.20265	1.47942	0.310924	8.85164	0.0235971	0.0480551	0.0486518	0.426499	0.0497381	0.0166145	0.0212674	0.11235	0.00947389	0.0214888	0.0102591	0.245867	1.00162	0.0455772	0.00398177	2.8437	0.00680332	0.0121682	0.0276162	0.109589	0.00705827	1.96394	0.0193474	0.0086576	0.00117177	0.0105181	0.0121526	0.0288599	0.566067	0.574666	0.00382795	1.30094	0.00616781	1.79062	0.0615632	0.394033	0.265359
Mgla_MAG_15-bin_32	0.0954089	0.0221966	0.180362	0.111348	22.4712	0.026125	0.146149	0.149351	0.0402827	0.0302638	1.60953	0.0512335	0.0615002	0.0907692	0.517246	0.738419	0.179518	0.109561	0.0697481	0.0216234	1.00551	0.953878	0.00892161	0.0299938	0.0250187	0.010957	0.477874	0.12327	2.23589	0.0392926	0.390608	0.565916	0.0583784	0.0307188	0.0289693	0.675909	0.0290181	1.96204	0.0735045	0.0284073	0.411743	0.0318502
Mgla_MAG_15-bin_4	1.79352	0.415171	0.159113	0.0149062	7.47561	1.09758	0.729732	0.743207	0.00528782	0.836324	0.00454901	0.864255	0.0109915	0.00396339	2.03914	0.0323491	0.597999	0.00895518	0.918677	0.00593303	0.374888	0.00790987	0.00419336	2.30169	0.00239233	1.47453	0.101302	0.00704426	0.0115475	0.216356	0.0160942	0.457185	1.47135	0.0044968	0.00595524	0.591531	1.86025	0.00915452	0.00324101	0.505645	0.00494291	0.00726969
Mgla_MAG_15-bin_8	0.4035	0.085503	1.10176	0.2364	9.24885	0.415982	0.440698	0.43683	0.643771	0.749524	0.068618	1.36538	0.73172	0.0652306	0.0473442	0.0706484	0.434995	0.156405	0.29205	0.0217322	0.3091	0.0626851	0.408514	0.921668	0.262267	0.00863247	0.415354	0.295921	0.0263079	0.0813015	1.17208	0.506987	0.452957	1.31156	1.28217	0.01878	0.206333	0.0409145	0.0928678	1.26036	0.165435	0.250145
Mgla_MAG_16-bin_17	0.0112828	2.59738	0.103235	0.0445829	0.0130054	0.165764	0.00359673	0.00500451	4.76364	0.0589676	0.911625	0.0789194	0.0179997	0.768137	0.116147	1.1073	0.00381424	0.0285626	9.31799	3.52349	0.0492415	0.0612117	11.5159	0.351212	0.765079	1.93675	0.764217	2.05738	0.255831	0.131177	0.0535386	0.760435	0.129614	0.587034	0.560027	0.0484914	0.140159	0.0334965	152.383	0.163062	0.0122061	0.447596
Mgla_MAG_16-bin_19	0.0154923	29.3158	0.0857179	0.0394305	0.0451957	0.158552	0.00604163	0.00847357	4.22508	0.0602263	0.853808	0.0573116	0.0281719	0.555457	0.110262	0.901594	0.010208	0.0289864	7.59943	3.42594	0.0186094	0.0448674	8.76129	0.347124	0.787911	1.7923	0.68418	2.47572	0.234803	0.0533726	0.0271674	0.441023	0.197288	0.570773	0.54482	0.0208718	0.105737	0.00785738	12.3524	0.138903	0.0117893	0.415692
Mgla_MAG_16-bin_24	0.0211078	2.76915	0.127369	0.0427475	0.0187897	0.175214	0.00443129	0.00567078	4.89597	0.054024	1.03826	0.100581	0.012386	1.22448	0.11786	1.31523	0.00692723	0.0334124	11.0417	3.80057	0.0680676	0.10233	131.612	0.424404	0.817998	2.49631	0.71249	2.47908	0.277854	0.0882701	0.0711488	0.951342	0.187316	0.642383	0.610992	0.0602203	0.139304	0.0358371	11.8297	1.66735	0.0120348	0.710971
Mgla_MAG_16-bin_26	0.0181546	2.35821	0.0817039	0.0390609	0.0358449	2.04956	0.00390283	0.00615341	4.36402	0.0589881	1.0375	0.0676243	0.0209375	0.588044	0.113504	1.15363	0.0068581	0.0304391	9.81058	4.43663	0.0409514	0.0590418	9.44696	0.348853	0.709243	27.8811	0.713014	2.91802	0.228577	0.0957676	0.0399541	0.450779	0.206969	0.686958	0.662476	0.0389656	0.127105	0.0180289	13.7424	0.145306	0.0100708	0.457115
Mgla_MAG_16-bin_28	0.00954431	2.28668	0.0844803	0.0473318	0.0443768	0.193839	0.00302688	0.00479047	5.13963	0.0648525	1.0039	0.0494119	0.0140127	0.60424	0.10649	1.07133	0.00351073	0.0306976	8.88684	3.51948	0.0260563	0.0545984	10.7512	0.387334	0.829184	2.47174	0.616686	28.0033	0.329851	0.0938052	0.0812828	0.473749	0.107298	0.584257	0.563167	0.0220202	0.102392	0.0132393	10.5428	0.1399	0.00995795	0.451653
Mgla_MAG_16-bin_8	0.00638197	1.59424	0.0767842	0.0376814	0.0106536	0.126997	0.00361281	0.0046176	3.77554	0.0478639	0.75407	0.0410629	0.0324283	6.76187	0.0977888	0.808861	0.00264669	0.0273077	7.0528	2.96332	0.0319712	0.0393644	9.49641	0.313049	0.712696	1.5045	0.79376	2.1204	0.19389	0.0990877	0.0360213	5.11098	0.0926906	0.478899	0.45845	0.0310467	0.0729513	0.01136	8.03046	0.136759	0.014633	0.363773
Mgla_MAG_17-bin_0	0.113217	0.0107875	6.70061	0.0439619	3.59703	0.0912662	0.0171346	0.0196413	17.8101	0.222187	0.0306561	0.809049	0.11842	0.154172	0.048687	0.165242	0.757697	0.0759879	0.0100902	0.00394728	0.0775748	0.0367053	0.641671	0.0540811	0.728612	0.00392641	0.107286	0.178801	0.434533	0.00203455	0.0101706	0.140391	0.144166	0.0350407	0.0348935	0.00542646	2.94962	0.0115999	0.0491785	0.0845777	0.0303937	0.0523104
Mgla_MAG_17-bin_11	0.358081	0.0193229	0.058675	0.0134233	0.0147709	0.226421	0.0221849	0.018189	9.27805	0.0411876	0.41249	0.0108101	0.0181622	0.00392703	0.428855	0.0272505	0.0148601	0.281722	0.24047	0.00831425	0.0101161	0.00273312	0.00764223	0.0172229	0.382735	0.00120701	0.00652102	0.330249	0.00531324	0.000298608	0.0683772	0.00956912	0.00590126	0.0179267	0.0186652	0.193937	0.101046	0.148108	0.233989	0.616607	0.00530315	0.0205751
Mgla_MAG_17-bin_14	0.00798887	0.00244683	0.02914	0.00916612	0.0927805	0.0285841	0.00942207	0.00925841	7.6233	0.035975	0.0366817	0.14048	0.0895807	0.00468081	0.00263224	0.00394679	2.23615	0.00370262	0.00151216	0.0877994	0.00769032	0.000967119	3.69828	0.000960342	0.0716805	0.00511316	0.0430341	0.17642	0.0372324	0.00216025	0.00406591	0.0198594	0.031805	0.00473842	0.00408228	0.00152152	0.014318	0.00227254	0.0036151	0.0137216	0.00532958	0.00650613
Mgla_MAG_17-bin_2	0.150739	0.0629025	1.03223	0.0617192	0.0919497	0.263983	0.190034	0.188909	28.8111	0.252682	0.82352	0.0769951	0.736682	0.109342	0.07883	0.072882	0.190325	0.0319526	0.0727054	0.00899568	0.903842	0.00682743	0.429427	0.443868	0.214059	0.0110022	0.155943	0.0171847	0.127947	0.0012817	0.0871407	0.580452	0.0188201	0.0967936	0.0940191	0.0541304	0.0941737	0.0082468	1.18664	0.838583	0.0857252	0.0429235
Mgla_MAG_17-bin_3	5.1109	0.0199451	0.306847	0.180272	0.0431749	0.80052	0.108587	0.113853	39.658	0.18468	0.0400375	0.0110028	0.0363188	0.0110759	0.0433406	0.0121905	0.0551327	1.33851	0.00932726	0.0105708	0.0186284	0.00331668	7.07121	0.0452518	0.0935001	0.00867544	0.0161259	0.0053243	0.0236748	0.00183658	0.0230046	0.0579267	0.00866271	0.0306649	0.0369009	0.00974216	0.0189055	0.0195044	0.107497	5.41322	0.025249	0.0245025
Mgla_MAG_17-bin_4	0.0448783	0.0996137	0.106798	0.0544785	0.118233	0.086539	0.029918	0.0266523	22.9218	0.126086	0.0732201	0.0299847	0.0647948	0.264283	0.0169799	0.0229764	0.0859128	0.0190987	0.036121	0.0195462	0.0341354	0.00544372	0.260243	0.0827556	0.423922	0.0217151	0.035009	0.0644148	0.13832	0.0038609	0.150198	0.0952579	0.0379856	0.149098	0.142339	0.0138545	0.0262434	0.0113142	17.2825	0.200074	0.0116063	0.103087
Mgla_MAG_17-bin_5-ref_0	0.0715599	0.0417614	0.203803	0.0228683	0.0543384	0.0236815	0.0259883	0.0307137	11.4225	0.28262	0.216704	0.0235776	0.0324184	0.00107605	0.00890598	0.0302745	0.0620286	0.0483276	0.0116006	0.0167421	0.0268279	0.00763841	0.0194364	0.217057	0.00338322	0.00319494	0.0131889	0.0686368	0.0317448	0.00175475	0.120977	0.0596059	0.0460268	0.032418	0.028	0.0238786	0.0990795	0.0110495	0.047635	0.155875	0.0289232	0.42848
Mgla_MAG_17-bin_6-ref_0	0.771195	0.0197108	0.656773	0.341113	0.0175814	0.0156952	0.0179726	0.0175967	12.2212	0.0603755	0.209439	0.0155766	0.028621	0.024766	0.00513584	0.638507	0.0294634	0.0114824	0.00375906	0.00521502	0.0123662	0.123337	0.0506852	0.0401361	0.0180287	0.00504912	0.0194744	0.105521	0.0213658	0.00029736	0.0106973	0.0161531	0.00418585	0.0239367	0.0261651	0.00585135	0.00852725	0.00433316	0.0286907	0.0866749	0.00625583	0.0160789
Mgla_MAG_17-bin_6-ref_1	0.00532165	0.00340374	6.31882	0.375838	0.00403377	0.0051252	0.0041849	0.00414433	21.5503	0.565392	0.00384267	0.0393588	0.00310823	0.00190677	0.00452007	0.00295688	0.00450009	0.00289319	0	0.00285527	0.0102294	0.000183911	0.000422566	0.00149611	0	0	0	0.000659656	0	0.000627588	0.000810432	0.000963791	0.0004939	0.00477355	0.00399471	0.000709821	0.000254432	0	0.000726273	0.0063065	0.00383575	0.00326876
Mgla_MAG_18-bin_11	0.0224078	0.170139	1.87447	0.233891	1.28378	0.0281546	0.0771173	0.077459	0.3715	0.0501845	0.0156219	0.0749648	0.163306	0.0107611	0.0173338	0.00854885	0.425394	0.746825	0.05454	0.00192637	3.80521	0.00804688	0.0192805	0.0377704	0.211231	0.0044248	13.9321	0.0173367	0.0109181	0.00303478	0.018294	0.0208104	0.0301736	0.4304	0.444622	0.00673592	0.995099	0.0075237	1.27861	0.073768	0.297083	0.192468
Mgla_MAG_18-bin_18	0.0250783	0.0105586	0.0793912	0.0334123	0.0161504	0.0157001	0.602308	0.612847	0.0114001	0.738354	0.0217034	0.0507793	0.89483	0.0189697	0.0407754	0.0152589	0.148875	0.138362	0.0140035	0.0322916	0.0214317	0.0324135	0.0120683	0.031486	0.00596243	0.00617378	7.08973	0.133604	0.037271	0.0308098	0.0816298	0.0274954	0.0290582	0.0972688	0.098296	0.149874	0.0287926	0.0569566	0.00364453	0.0842799	0.0113572	0.0322072
Mgla_MAG_18-bin_5	0.333357	1.01075	1.33608	0.00284529	1.99211	0.028207	0.00245316	0.00252659	0.00351238	0.06805	0.172349	0.0414748	0.704307	0.493052	0.224705	1.43605	0.00280778	0.0064641	0.00264968	0.384503	2.63148	0.00148527	0.00117006	0.00567621	0.00408601	0.00142957	12.9044	0.987516	0.0111996	0.00131803	0.00349527	0.00742861	0.0023285	0.359217	0.335175	0.00244268	0.00246308	0.00146399	0.00352944	0.839114	1.59481	0.0190424
Mgla_MAG_18-bin_8	0.163929	0.0716969	0.479903	0.161477	0.097226	1.12002	2.1734	2.06798	2.01901	0.983716	0.323322	0.0750051	5.23974	0.366615	0.24197	0.649884	0.657734	0.226812	0.108745	0.00684989	0.528012	0.0586397	0.571632	0.0749643	0.232612	0.00262224	11.8534	0.708955	0.172425	0.0107327	1.698	0.954865	0.0572133	1.41134	1.43086	0.205143	0.308166	0.479405	0.17874	2.13429	0.219769	0.128294
Mgla_MAG_18-bin_9	0.151393	0.0509848	0.0208947	0.0410182	0.107455	0.0273766	0.759472	0.750871	0.00384581	0.0188376	0.0178691	0.144651	0.269736	0.0148934	1.82261	1.618	0.0203921	0.64502	0.00832864	0.0106775	0.12672	0.0672285	0.0138731	0.76494	0.0115142	0.0051968	7.89885	0.108846	0.0155784	0.973326	0.962582	0.0189605	1.80538	0.0200968	0.02099	1.00172	0.927985	0.0817775	0.00696511	0.0881503	0.0191626	0.0171502
Mgla_MAG_19-bin_12	0.723478	0.479997	0.850155	0.403345	0.356506	0.0597989	0.501292	0.509416	0.251176	1.26119	0.398763	2.25665	0.0948851	12.9749	0.7578	0.0340452	0.162888	0.102262	0.0302668	0.861491	0.398537	0.778628	0.669567	0.331486	0.186637	0.411575	0.509283	0.152502	0.356941	0.592405	0.244801	0.175546	0.602508	0.665541	0.675694	0.330747	0.0515871	0.340346	0.295806	0.4104	0.185951	1.01782
Mgla_MAG_19-bin_13	0.77145	0.886021	1.43923	0.359905	0.692189	0.515853	0.246202	0.251281	1.11427	0.363664	0.298335	1.42772	0.0379093	10.115	1.17061	0.0533365	0.143871	0.0744513	0.882766	0.0639399	1.1668	0.180841	0.155939	0.313285	1.25184	0.593994	0.0910497	0.0296441	0.445728	0.0394861	0.206963	0.0540173	0.777128	0.0270371	0.0256305	0.626113	1.02087	0.0356935	0.373639	1.663	0.191982	0.340188
Mgla_MAG_19-bin_22	0.00634921	0.571001	0.0562888	0.0105922	0.00727121	0.0170927	0.00555484	0.0063435	0.326238	0.0506259	0.00714811	0.00914737	0.0275366	11.0436	0.00744857	0.561981	0.027139	0.0586424	0.067803	0.285054	0.0326379	0.096233	1.93218	0.051462	1.88978	0.0520551	0.0150628	0.0322991	1.97348	0.0941399	0.0402794	0.0116357	0.0367213	0.00708991	0.00667209	0.0471936	0.0615983	0.0136223	0.0111186	0.142496	0.00823682	1.91103
Mgla_MAG_2-bin_10	0.0973825	0.830589	0.522825	0.0129618	0.0245838	0.0212882	0.0154399	0.0160589	0.096367	11.2614	0.0155235	0.0224118	0.909681	0.00997906	0.0234395	0.061646	0.0666143	0.0154018	0.00642277	1.91963	2.20059	0.450375	0.019856	2.24167	0.0265295	0.00325347	0.895441	0.0648952	0.0121103	0.00582085	2.95113	0.0222886	0.00501944	0.0353419	0.0272883	0.00913225	0.00942108	0.00665757	0.0125404	0.806623	0.00611362	3.22738
Mgla_MAG_2-bin_19	0.0168938	0.0112895	0.00957356	0.0279198	0.127701	0.0518702	0.00616522	0.00474523	0.654253	12.1316	0.0138472	0.00285739	0.00878586	0.417847	0.0175596	0.005732	0.026191	1.79181	0.00178505	0.00289491	0.00480202	0.00375111	0.00584062	0.0176301	1.78634	0.000775044	0.0109044	0.00129706	1.75566	0.00133588	0.00503328	0.0165598	0.00355772	0.00727171	0.00496032	0.000878627	0.00898239	0.0192884	0.090204	0.198178	0.00409666	0.00389422
Mgla_MAG_2-bin_29	0.0622128	0.120801	0.027977	0.251933	1.33985	0.20915	1.8058	1.77369	0.0117996	8.84602	2.98447	0.875252	0.694577	0.0186783	0.0169911	0.0137125	0.995886	0.0316718	0.155744	0.013614	0.898267	1.44481	0.011141	16.3487	0.155838	0.0169175	0.0142222	0.0130025	0.214258	0.456439	0.172256	1.04221	0.0192971	0.015509	0.0143305	0.0597974	3.00867	0.0300462	0.0329554	0.2518	0.0149038	0.46776
Mgla_MAG_2-bin_31	0.0617434	0.129308	0.0158931	0.190341	0.198082	0.326715	1.49999	1.47513	0.0100286	4.68221	0.79425	1.52163	0.685409	0.0184897	0.0503788	0.0154412	0.822571	0.0481367	0.323565	0.0222573	0.762298	1.30338	0.00894051	2.28124	0.631032	0.0300248	0.0327161	0.0794927	0.309036	0.129718	1.81475	12.3359	0.0216055	0.0352735	0.0436758	0.0300429	1.41476	0.0371983	0.10178	0.275359	0.045996	1.75502
Mgla_MAG_2-bin_38	0.878528	0.0825712	0.0517017	0.93731	0.00663141	0.648572	0.488286	0.50858	0.00973039	4.50275	0.28198	0.0961407	0.682336	0.00823626	0.138548	0.0177068	0.140591	2.04323	0.325054	0.00477621	0.092675	0.123195	0.00843439	0.800757	0.0112334	0.0210818	0.555919	3.68423	0.652042	0.516561	0.777173	0.508472	0.585759	0.0688561	0.0764354	0.446849	8.91674	0.0311998	0.268153	0.232022	0.00583325	0.0062074
Mgla_MAG_2-bin_7	0.986705	0.0520988	0.351883	0.301531	0.138551	2.10664	0.20029	0.204459	0.577667	50.3358	0.433779	0.103645	1.1288	0.727877	0.0305428	0.0753399	0.25569	0.241846	0.205533	0.646385	0.332286	0.0136461	0.406425	0.44579	1.19954	0.00959157	2.46018	0.0600503	0.109348	0.00938791	0.129792	0.122956	0.0461902	0.299415	0.298921	2.47116	0.534774	0.0279446	0.230323	0.379572	0.0250888	1.46696
Mgla_MAG_2-bin_8	0.382473	0.661234	0.499346	1.00172	0.911997	0.237814	0.960073	0.984759	0.37942	7.44663	0.225266	0.0720005	0.657507	0.811239	0.731391	0.0280141	0.530858	0.48315	0.0206998	0.253546	0.653887	0.346958	0.415325	0.18951	0.0719419	1.17072	0.121538	0.0503101	0.532794	0.906938	1.23335	0.193289	0.448254	0.468618	0.46491	1.34568	1.0707	1.75066	0.480287	0.35199	0.237588	0.0247551
Mgla_MAG_20-bin_1	0.0479162	1.42404	0.154742	0.929429	0.0246938	0.669228	0.0136362	0.0115898	1.92441	4.64721	0.0244114	0.0145427	11.9078	0.00932641	0.00773533	0.010051	0.0998925	0.292229	0.26322	0.00556216	2.16314	0.00455192	0.0455117	0.0447883	0.0379512	0.0123132	0.243397	0.0321952	0.00791593	0.00333737	0.0164436	2.29947	0.0054309	0.0278807	0.0272089	0.0075699	2.74573	0.0166473	0.0179571	0.0733661	0.00671602	0.213678
Mgla_MAG_20-bin_10	1.27083	0.626576	0.0196184	0.181275	0.0168228	0.623291	2.08241	1.98192	0.0107506	0.0220501	0.223191	0.0179198	13.6629	0.0850183	3.79795	0.0235452	0.274009	2.7407	0.00877543	0.0176665	3.1423	0.0296933	0.0105233	0.0320944	0.0135219	0.00630068	0.971023	0.0222519	0.989674	0.0126475	0.0208565	1.68274	0.0136218	0.0122273	0.0165213	12.3796	0.0260375	0.0134175	0.0132173	0.0441517	0.0201298	0.0207419
Mgla_MAG_20-bin_15	1.00042	1.00117	0.0801032	0.079019	0.351318	1.03953	0.00761218	0.00882121	0.312591	0.0436869	0.0764515	0.27682	21.2851	0.1221	0.25883	0.375137	0.0108421	0.182963	2.10732	0.782396	0.754278	0.0783757	0.879113	0.035618	0.0269354	0.374404	0.945839	4.99815	0.385666	1.01638	1.06769	2.0553	1.26288	1.5649	1.55039	37.9897	2.20045	0.0195348	1.64662	0.224673	0.279303	0.428106
Mgla_MAG_20-bin_7	0.143222	2.44492	0.42308	0.00688379	0.00868928	0.00462136	0.776788	0.824772	0.00616707	0.00913882	0.0079604	0.00736715	4.81859	0.0102828	0.303873	0.0378111	0.0161243	6.35623	0.00783311	0.00555542	5.46751	0.0045718	0.00581561	2.33183	0.00347426	0.00760861	0.0039548	0.00512858	0.0078417	3.86984	0.0113085	4.89542	0.768329	0.00637522	0.0114309	1.15362	0.0762558	0.0144704	0.00617353	0.0100439	0.00468431	0.0056311
Mgla_MAG_20-bin_8	0.150095	0.0679593	0.180116	0.0559409	0.105501	0.240231	0.135779	0.133913	0.176865	0.722468	0.132277	0.18362	70.8434	0.157377	0.0337738	0.0358459	0.18705	0.164325	0.453129	0.0873757	3.69723	0.0082319	0.097073	0.340599	0.412559	0.00270812	0.403149	0.0251561	0.0262478	0.00338159	0.0435735	0.092362	0.0293492	0.17633	0.179189	0.596119	0.11938	0.0150669	0.119819	0.720338	0.024945	0.207719
Mgla_MAG_21-bin_1	0.517616	0.267768	0.0603336	0.0168219	6.41307	1.13181	0.122407	0.122402	0.0160638	8.73885	0.264472	2.73175	0.408275	2.23228	0.0233862	0.0118821	0.0101695	0.335553	0.00932128	0.00962122	0.335086	0.182826	0.0107695	0.144566	0.00984407	0.203371	0.0238129	0.85034	0.0373731	6.76587	1.1852	0.0986841	1.92853	2.39909	2.42452	1.82609	2.27131	5.90547	0.0127557	0.0236331	0.0141289	0.0243974
Mgla_MAG_21-bin_6	0.377445	0.454552	0.0699397	0.0321208	1.18691	1.22175	0.11892	0.114601	0.0138475	8.09009	0.232775	16.2654	0.351226	1.92201	0.0187327	0.0420909	0.018653	0.381163	0.0339132	0.0634361	0.257588	0.227948	0.0149148	0.136174	0.0321895	0.205868	0.0458638	0.790543	0.0958108	6.63987	1.91809	0.0692955	11.129	2.64601	2.68176	1.6748	2.07885	5.19122	0.0177582	0.0207701	0.072988	0.0579531
Mgla_MAG_21-bin_9	0.512749	0.377335	0.0649329	0.150928	1.71271	5.35207	0.145601	0.146907	0.0354765	12.8133	0.249728	4.65184	0.449345	2.53483	0.017293	0.0242902	0.0194693	0.584877	0.0274128	0.010037	0.348531	0.256593	0.019534	0.156607	0.0224566	0.905363	0.0376689	1.02922	0.149983	30.1616	1.68374	0.0898649	3.16755	4.20128	4.23271	2.03602	3.14694	5.9101	0.0200817	0.0316316	0.0109253	0.0213498
Mgla_MAG_22-bin_0	5.26588	1.13795	4.73692	1.3507	0.834961	0.81266	2.73747	2.82797	1.61597	1.14391	4.63262	4.06439	0.686708	1.74906	1.49296	2.5832	1.66098	1.45703	1.43783	0.748232	2.54643	0.518649	1.92137	1.17233	0.155605	1.28557	1.55723	0.289563	2.10686	0.344931	4.04237	1.00164	1.77367	2.23074	2.28879	4.97472	2.41813	0.36478	1.05387	0.574556	1.32917	2.59814
Mgla_MAG_23-bin_30	0.052332	0.811581	0.457299	0.0771748	0.0131975	0.0256429	0.00500148	0.00862444	0.0384515	0.310621	0.0123418	0.0124329	1.19154	0.014533	0.217057	0.0399603	0.00834654	6.33376	0.555211	0.13934	0.390935	0.00114986	0.724152	0.0158679	0.0474219	0.0182125	0.0194571	0.0808781	0.0321359	0.886128	0.015029	0.0711678	0.0307233	4.98843	5.1699	0.416102	0.845189	0.00329903	0.10513	0.993333	0.0187236	0.0126719
Mgla_MAG_24-bin_16	0.127524	0.0365306	18.3718	0.048301	0.0434884	0.221404	0.142555	0.146021	0.908229	0.0877374	0.569652	0.0560864	0.644805	0.0627494	0.0576102	0.0580414	0.118491	0.0149618	0.0659742	0.00248962	0.557077	0.00834908	0.262945	0.29467	0.131443	0.0107491	0.117918	0.00421943	0.0903614	0.00214808	0.0939029	0.537245	0.00976205	0.042253	0.0449766	0.0316484	0.0754368	0.00706376	0.0583947	0.624066	0.0629304	0.016337
Mgla_MAG_25-bin_11	0.0164769	0.00751307	0.00997864	0.0154145	0.0128912	0.00326468	5.59666	5.08385	0.00594768	0.00335477	0.00297981	0.00420365	0.0121701	0.00427752	0.00277449	1.46277	0.0353376	0.00315575	0.00636828	0.00248074	0.00118362	0.00359213	0.000140333	0.00195839	0.00169265	0.00305602	0.0157078	0.00183012	0.305479	0.000306483	0.00097596	0.00164334	0.000575956	0.00594341	0.0105858	0.00292958	0.00505819	0.000179199	0	0.00601847	0.0411461	0.0171745
Mgla_MAG_25-bin_14	0.0424317	0.148586	0.0722787	0.033076	0.765222	3.30398	16.3872	15.7431	0.0598114	1.30778	0.0369675	0.106651	0.607203	0.0246998	0.0237177	0.0314318	8.17318	0.218396	0.885774	0.0220414	0.0546953	0.0034029	0.129623	0.0714454	2.96204	0.00276277	0.184692	0.026243	0.251146	0.327909	0.0378829	0.150996	3.72427	0.0556151	0.0859417	0.0692093	0.0187747	0.0708349	0.163713	0.239258	1.60941	0.0452119
Mgla_MAG_25-bin_25	0.0823532	0.0695269	0.27281	0.0628194	0.197158	0.0946643	10.5282	10.3446	0.414901	1.14968	0.108539	0.163855	3.02356	0.085085	0.0261785	0.0491562	64.0764	0.106182	0.195793	0.0202115	0.13888	0.00389334	0.0953252	0.130861	0.0954247	0.00216745	0.110828	0.0398255	0.0367079	0.001125	0.0470553	0.06861	0.12124	0.145818	0.160599	0.0202111	0.1709	0.0133358	0.167401	0.275903	0.0503139	0.0535164
Mgla_MAG_25-bin_34	3.65565	0.564422	0.00935239	0.0137023	0.00428676	0.00695842	7.53527	7.94442	0.00595785	0.00669949	0.00560247	0.00789223	0.0460672	0.00532139	0.0124884	0.00770811	0.728333	0.00580324	0.00434147	0.0043155	4.33131	5.81128	0.00442949	0.00709513	0.00445294	0.00341959	0.00435257	0.0493831	0.00762994	0.00528367	0.00861699	0.00546356	0.00502478	0.00771864	0.0226676	1.21774	0.204238	0.00425588	0.00307082	0.00839379	0.0053955	0.0064185
Mgla_MAG_25-bin_42	0.137028	0.0528971	0.1758	0.0648693	0.168027	0.297998	11.5492	11.6428	0.138559	0.684402	0.0969171	0.502145	0.509129	0.16583	0.0336703	0.025786	1.78971	0.265169	0.114295	0.105647	0.201688	0.0390328	0.0971864	0.4377	0.895756	0.0100798	0.785342	0.0978232	0.0300505	0.00760313	0.0419092	0.103003	0.0392443	0.218137	0.242196	0.714318	0.102581	0.0398116	0.273643	0.389559	0.0213166	0.264215
Mgla_MAG_25-bin_6	0.0178818	0.0145996	0.00842573	0.0116746	0.017114	0.0157115	10.6583	9.95232	0.0107193	0.00991602	0.0119839	0.0182471	0.30196	0.00437961	0.0769905	0.0727759	0.0348955	0.00883489	0.00806093	0.00987885	0.331479	0.00312462	0.00208546	0.0133195	0.0195578	0.00197001	1.27366	0.0038425	0.0365154	0.0205612	0.0119551	0.00386996	0.0124467	0.0104106	0.0281809	0.0171868	0.0052705	0.00533989	0.00264743	0.434129	0.0139453	0.0153635
Mgla_MAG_26-bin_4	0.641011	0.115467	0.0354013	1.81728	0.415848	0.610328	9.0761	8.90992	0.0327015	0.033695	1.21717	0.0406861	0.0413079	0.0373409	1.27106	0.04248	0.154772	5.38833	0.0262599	37.6648	2.006	23.1629	0.0254036	0.736928	0.0298805	0.976841	0.0346999	0.483314	4.14549	0.103523	0.0389014	2.2891	1.6795	0.309975	0.18602	0.0388038	0.104402	0.034774	0.0213272	0.0878314	1.50599	0.0557277
Mgla_MAG_26-bin_6	0.0419154	0.0374372	0.00947145	9.78692	0.0114927	0.0134315	0.0169023	0.0192134	0.0112937	0.0125788	0.0329838	0.0176876	0.0130497	0.037353	1.14645	0.10939	0.0162762	1.95509	0.0113701	12.9485	0.0195769	0.0288857	0.00707107	0.0359664	0.0041203	0.00560736	2.56363	0.0390751	1.02291	2.24534	0.0203347	1.18688	0.0653468	0.348643	0.300867	0.0377909	0.00889396	0.00881244	0.00367019	0.0219339	0.0314544	0.0262183
Mgla_MAG_27-bin_3	0.0159311	0.171186	0.0510512	1.39762	1.27819	2.71953	0.0187131	0.0201983	0.0555167	0.0181742	3.80429	0.0669874	0.0459511	30.5596	0.0257629	0.023547	0.0125183	0.0572587	0.0264954	0.0458285	0.0437954	0.0492646	1.53095	0.0742295	0.097699	29.2326	0.0430589	2.75804	5.86099	2.25803	0.0639143	0.131039	0.0413651	0.157046	0.160167	0.091431	0.0545758	0.0356039	0.920201	0.0129483	0.0326667	0.25461
Mgla_MAG_28-bin_2	0.124938	0.0318776	1.03834	0.0313358	0.0808892	0.14026	0.154788	0.154088	0.0911031	0.390734	0.0604907	0.0938081	1.44403	0.0821091	0.154875	0.0146227	0.210046	0.369793	0.135868	0.0651622	0.31993	0.0140198	0.0513622	1.12374	1.23354	0.00389282	1.07122	0.0403415	0.0178889	0.00445127	0.0384068	0.104252	0.033305	0.31371	0.34641	6.66478	0.172507	0.026527	0.0670867	24.9416	0.0349999	0.148377
Mgla_MAG_29-bin_0	16.5898	0.0152686	0.330409	0.207186	0.0272685	0.727952	0.104741	0.108846	10.6927	0.0587461	0.0261878	0.0141279	0.0301625	0.0108931	0.0448918	0.0104778	0.0481064	1.35166	0.00979678	0.00756071	0.0174514	0.00336634	7.44286	0.0331454	0.0560596	0.00937072	0.0107172	0.0030886	0.0110919	0.00175031	0.0121152	0.0563979	0.0097638	0.0288145	0.0314007	0.00376973	0.0219009	0.021889	0.112186	5.50422	0.0251805	0.0187562
Mgla_MAG_29-bin_8	1.15511	0.0265322	0.31653	0.287032	0.164092	0.221592	0.0950165	0.0974378	3.97546	0.308382	0.229695	0.118289	0.219166	0.0265851	0.0393527	0.0155405	2.15441	0.0871477	0.0469653	0.0244242	0.800078	0.00768875	9.77279	0.0720524	1.42486	0.0145737	0.948914	0.0116418	0.588819	0.00522003	0.0281932	0.0762636	0.0115326	0.454089	0.441494	0.0339935	3.0296	0.0229618	0.740943	2.81021	0.00788616	0.793629
Mgla_MAG_3-bin_1	7.98233	3.83904	0.7279	0.0238046	0.0239353	0.0111896	0.269616	0.274418	0.00845256	0.018806	0.0104281	0.0309815	0.0115493	0.0160393	1.96491	0.0145786	0.0233333	4.34364	0.0064756	0.0139568	0.444976	0.0139306	0.00495135	0.531478	0.00573434	0.00886891	0.051376	0.0130846	0.0163751	0.0157493	10.0052	1.53154	0.0178609	0.0089337	0.0109572	0.0143236	0.0428345	0.00687554	0.00431116	0.12776	0.0217071	0.0132768
Mgla_MAG_3-bin_11	0.45342	0.570716	0.36716	0.36503	0.534407	0.132504	0.700972	0.73534	0.0359625	0.408347	0.139385	0.556715	0.180411	0.0567148	0.0496198	1.48636	0.645774	0.00990323	0.170397	0.592892	0.105443	0.379063	0.0954511	0.0838822	0.187262	0.209395	0.107753	0.216653	0.0645836	0.198656	42.7411	0.362002	0.495695	0.537755	0.590354	0.40751	0.405712	0.401912	0.169999	0.296327	0.107923	0.212988
Mgla_MAG_3-bin_13	0.936726	6.74054	0.12691	0.129777	0.636047	1.04439	0.00323879	0.00518043	0.37011	0.0401031	0.0813045	0.590944	0.281669	0.144069	0.311905	0.341063	0.00625939	0.266961	2.01108	1.01164	0.673842	0.0837071	1.12632	0.0534023	0.0393972	0.363304	5.89129	5.54308	0.370693	1.81282	88.9128	2.33779	2.59528	1.81981	1.80669	0.505178	2.75841	0.0347837	3.62272	0.25819	0.464433	0.381832
Mgla_MAG_3-bin_16	0.210226	0.271906	0.0209612	0.00747854	0.228536	0.00502989	0.428388	0.42162	0.00410852	0.0146828	0.0332549	0.0128912	0.240901	0.0159807	1.48438	1.27386	0.00815244	0.334825	0.00883784	0.00308816	0.167483	0.0613369	0.00635527	0.600731	0.00956837	0.00561505	0.791705	0.268806	0.0323985	2.00191	13.5588	0.0479685	0.834553	0.0455984	0.0401636	1.0274	1.94264	0.0657954	0.00654437	0.0968827	0.00411151	0.0123192
Mgla_MAG_3-bin_20	0.0016599	0.0477834	0.0118181	0.00415505	1.25167	0.0757147	0.0214523	0.0137271	0.0273001	0.00862423	0.171827	0.0102138	0.00460799	0.00481658	0.0112347	0.00121464	0.000898342	0.0151594	0.00385496	0.00174538	0.00476333	0.00280963	0.00370547	0.0181967	0.00709154	0.130563	0.0111325	0.379636	1.26543	1.99974	7.56616	0.0170548	0.00483256	0.000886943	0	0.0107409	0.0782441	0.0366652	0.00542703	0.00168688	0.0122939	0.00217061
Mgla_MAG_3-bin_25	0.0370056	0.00786295	0.112004	0.03154	0.723278	0.00598235	0.0885058	0.0943837	0.00276291	0.0100856	0.649037	0.0207968	0.031016	0.0546759	0.791674	0.491142	0.134346	0.0685009	0.00629476	0.0017894	0.519455	0.755925	0.00572281	0.0115788	0.00823379	0.00511554	0.45262	0.202747	0.9358	0.0171895	10.4341	0.355531	0.0232759	0.0192987	0.0192548	0.482093	0.0128663	0.625854	0.0568983	0.0116502	0.224579	0.00748631
Mgla_MAG_3-bin_26	0.0241457	0.0242837	0.0671345	0.0164211	0.0328426	0.0254762	0.0245486	0.0249642	0.0384531	0.024628	0.0153729	0.0450301	0.0332191	0.0276821	0.0082613	0.0158124	0.0331605	0.0957461	0.0109902	0.00768943	0.0335672	0.00969338	0.0223247	0.0593565	0.0299265	0.00892479	0.0323804	0.0246729	0.0223716	0.0329018	36.0111	0.094745	0.0392627	0.0324502	0.030495	0.0175678	0.025672	0.0245159	0.0292065	0.10364	0.00744418	0.0146118
Mgla_MAG_3-bin_28	1.31875	0.512807	0.913512	0.463901	0.559763	0.309498	0.2243	0.24681	0.763104	1.25506	0.596887	0.49212	0.547213	0.0938382	0.28145	0.203651	0.635265	0.160655	0.127073	0.0431801	0.316208	0.0328668	0.353298	1.02736	0.486235	0.0542847	0.401892	0.283435	0.176917	0.024539	17.5818	0.693143	0.370624	0.201241	0.205087	0.322587	0.244322	0.302275	0.482543	0.545069	0.21225	0.147795
Mgla_MAG_30-bin_22	0.0775867	0.026156	0.0955669	0.0309028	0.0254097	0.0235865	0.0578017	0.0477365	0.0442243	0.0152366	0.0343144	0.0159363	0.0250461	0.0538594	0.0823202	0.0196017	0.0566081	0.0215804	0.0174165	5.2749	0.172389	0.019641	0.0509116	0.056267	0.0367559	0.0273241	0.0716546	0.0265738	0.172865	0.0259538	0.0692402	0.10343	0.0425634	0.0869426	0.0693407	0.0706295	0.0242163	0.109055	0.0346421	0.080997	0.158	0.0336635
Mgla_MAG_30-bin_4	0.0182695	1.92427	0.105587	0.745017	0.398183	0.00590857	0.00481376	0.00780838	0.0117008	0.0599411	0.0380092	0.0133229	0.986129	0.00464178	0.0481568	0.0169556	0.0430375	0.00422755	0.00653375	4.45549	0.434169	0.262576	0.063088	0.0261349	1.70979	0.00291187	0.0202528	0.174999	0.0385245	1.53337	0.342535	0.0133712	0.0133251	0.0290757	0.0112862	3.05931	0.0930924	0.00493904	0.00359173	0.0464441	0.970109	0.00847596
Mgla_MAG_30-bin_5	0.00642575	0.00483522	0.00505715	0.00574858	0.00342108	0.00505744	0.00351998	0.00721188	0.00528823	0.00373118	0.00725742	0.00521357	0.00452768	0.0048045	0.083369	0.00521041	0.00407672	0.00450675	0.00320359	9.26597	0.00516718	0.00308004	0.214552	0.0437194	0.15141	0.00242096	0.00364451	0.345293	11.3562	0.0147639	0.0059223	0.00431952	0.00428065	0.0382656	0.00459883	0.00448269	0.0107184	0.00373261	6.91206	0.00663948	0.00312977	6.9933
Mgla_MAG_30-bin_7	0.0372608	0.0460518	0.637712	0.0270602	0.0622293	2.63265	0.0263163	0.0414322	0.0500392	0.0260474	0.641735	0.000217394	0.0333661	0.00935024	0.754404	0.0456176	0.0274597	0.164664	0.000423773	83.6785	0.034449	0.00149357	0.000296824	0.00207593	0.22317	0.00138591	0.0215906	0.0639184	0.469232	0.0285108	0.000633409	0.000121938	0.000682627	0.36711	0.0625649	0.000136318	0.000620069	0.000516434	0.000617511	0.161487	0.040236	1.04019
Mgla_MAG_30-bin_9	0.711447	0.836267	0.897989	0.841971	0.44221	0.0791374	0.487247	0.502292	0.29688	1.31188	0.531584	2.7733	0.117971	1.00195	0.818904	0.0433926	0.166844	0.104237	0.0233315	6.44663	0.752011	0.603805	0.651631	0.472945	0.219426	0.408622	0.487152	0.151152	0.331632	0.776478	0.529654	0.184113	0.377587	0.581271	0.59339	0.296785	0.0327846	0.361071	0.358215	0.403119	1.15578	0.749928
Mgla_MAG_31-bin_12	0.122248	0.0370068	0.16139	0.0299008	0.103962	0.198876	0.223654	0.223835	0.0988688	0.365858	0.079905	0.0867293	0.554745	0.0931452	0.0197026	0.0134203	0.214274	1.08386	0.153789	0.0766963	0.294098	0.0220961	0.0667531	18.4771	0.526965	0.00609236	0.497525	0.0673056	0.0217909	0.00740544	0.0448588	0.108382	0.0570891	0.778813	0.795285	1.19522	0.213391	0.0299994	0.063078	0.649596	0.0525775	0.201656
Mgla_MAG_31-bin_13	0.0920365	0.181802	0.161378	0.0710288	1.76776	0.0303593	0.0828119	0.0917963	2.17826	0.0309995	0.577921	0.0845686	0.0272206	0.185649	0.713745	0.56132	0.270593	0.0131509	0.0656986	0.122849	0.0988714	0.367761	0.180842	9.98663	0.116359	0.057843	0.00708671	0.0202074	0.057294	0.108244	1.17925	0.440412	0.650317	0.025901	0.0249272	0.915866	0.514662	0.0272037	0.00717507	3.30703	0.0640973	5.04831
Mgla_MAG_31-bin_15	0.0221051	0.00938262	0.0793822	0.0050254	0.00574713	0.00806309	0.00668309	0.00506219	0.00216641	0.00610725	0.00638316	0.0128969	0.00742319	0.0100845	2.40958	0.0154649	0.00304722	0.00463037	0.00567593	0.00535964	0.018215	0.038197	0.0172726	22.6105	0.00779356	0.0063464	0.0234781	0.0134059	0.00876734	0.00976323	0.0183543	0.0144001	0.0102466	0.00320784	0.00133739	0.0141564	0.00956782	0.0120777	0.0111982	0.0230626	0.00830375	0.0425083
Mgla_MAG_31-bin_4	0.849137	1.25543	1.80913	0.407617	0.770811	0.571118	0.270695	0.283504	1.6712	0.417889	0.339649	2.11716	0.0482435	0.416117	15.3557	0.0822272	0.217011	0.113528	0.881559	0.116537	1.2918	0.202265	0.172399	3.79561	1.46941	0.632293	0.120672	0.0284499	0.667992	0.0347049	0.259349	0.0128578	1.24654	0.0258822	0.0266912	1.363	0.968977	0.0407482	0.367156	2.07403	0.295909	0.420668
Mgla_MAG_31-bin_7	0.39787	5.63321	0.377899	0.0338491	0.222067	1.44111	0.184635	0.189024	0.725426	0.09787	3.0312	0.528335	1.98684	0.0509954	0.104154	0.0419033	14.2699	0.0721998	0.114628	0.00942991	0.184134	0.00993049	0.169312	12.6108	2.60961	0.0137026	0.0781423	0.0358426	0.0803976	0.00430493	0.110855	0.51027	0.0632719	0.263744	0.261439	0.045005	0.46979	0.238739	0.176179	1.0488	0.0460238	0.0821511
Mgla_MAG_32-bin_11	0.0212808	2.33967	1.78143	0.738993	0.0143572	0.00821818	3.15594	3.20588	0.0579503	0.347376	0.0128121	0.0446252	0.0183612	0.0463029	1.44178	1.17534	0.0357606	1.07886	0.0108856	0.00453861	1.1628	0.0361893	0.0220336	0.120095	0.0119821	0.00920179	1.59914	0.146653	17.9501	4.73645	0.750633	0.140124	0.471007	0.00551276	0.0127524	4.32579	5.81834	0.0208552	0.0418827	1.75834	0.00869268	0.0885768
Mgla_MAG_32-bin_13	2.03116	0.00816075	0.0331386	0.188768	0.0113766	0.681542	2.31544	2.39991	0.0119141	0.0218336	0.0196525	0.0388209	0.0855434	0.0133098	0.0078455	0.0169155	0.152327	1.12574	0.0152379	0.00732516	14.9281	0.0141858	0.0117977	0.563461	0.0080234	1.97111	0.065268	0.207034	3.02299	1.0268	0.473437	2.9609	0.781115	0.0106838	0.0109138	3.54383	2.95669	1.44356	0.0101499	0.0380661	1.23611	0.0102823
Mgla_MAG_32-bin_16	0.444322	0.0546182	0.0586985	0.261172	0.0409047	0.773466	2.14423	2.16408	0.0218615	0.072037	0.0419633	0.103309	0.134203	0.162522	0.0360566	0.094734	0.176472	1.1209	0.0416994	0.0161874	2.9249	0.0453503	0.0193333	0.571927	0.0394902	2.20336	0.14535	0.68208	3.45984	1.04538	0.532657	13.5933	0.86188	0.0608917	0.0744536	3.96118	4.09632	1.633	0.0208768	0.073222	1.19916	0.0689402
Mgla_MAG_32-bin_17	0.509384	0.0228986	0.0487415	0.240621	0.0147081	0.747707	2.42128	2.49035	0.0183842	0.0182962	0.0261578	0.0230406	0.457066	0.0192015	0.0100229	0.0265876	0.14522	1.14313	0.0165681	0.00681625	3.53362	0.0185376	0.0225377	0.569351	0.0132555	2.12267	0.111653	0.262833	3.32206	1.10042	0.491062	3.61513	0.799834	0.0127239	0.0168243	17.7307	3.32138	1.58235	0.0128556	0.119512	1.20317	0.0186644
Mgla_MAG_32-bin_20	0.0277527	1.06643	0.0314662	0.0207136	2.45739	0.267444	3.19384	3.23506	0.00434303	0.00885682	0.010501	0.0216146	0.739132	0.0195142	0.629639	0.0219141	0.219771	1.0993	0.0194729	0.00760917	0.781811	0.0216559	0.0168183	0.594415	0.0230586	0.0116569	0.0208077	0.634463	10.623	0.0200722	0.0487457	0.0769169	0.259391	0.100875	0.109237	0.849072	32.3302	0.105181	0.0220368	0.214415	1.06814	0.00683176
Mgla_MAG_32-bin_21	0.438725	0.02417	0.0490161	0.283586	0.0376051	0.962124	1.9876	2.05816	0.0156183	0.107562	0.062657	0.0740904	0.0898263	0.0726176	0.0186622	0.0599128	0.126495	1.09895	0.0323778	0.0253488	3.01709	0.0194617	0.018079	0.537689	0.023619	2.85258	0.08889	0.263684	4.32488	1.33165	0.517827	4.25041	0.742855	0.058631	0.0640669	3.49019	14.8534	2.18022	0.0170267	0.0313962	1.15224	0.0364895
Mgla_MAG_32-bin_22	0.395709	0.0556511	0.0850962	1.14619	0.0446458	1.33505	1.62326	1.66906	0.0594534	0.0236568	0.113233	0.0467221	0.0817823	0.0598615	0.153358	0.066116	0.149909	0.858145	0.0313126	0.0232438	2.46664	0.0591442	0.0221322	0.499668	0.0261077	3.89227	0.147229	0.243098	19.8316	1.33027	0.427859	3.11652	0.667386	0.0172138	0.0197442	2.77518	3.63231	9.39123	0.0282426	0.0336769	0.87406	0.0419071
Mgla_MAG_33-bin_10	1.33086	0.483446	0.0054745	0.267141	0.0133978	0.817149	6.28017	6.00308	0.0122108	0.0114632	0.273104	0.0119299	2.93362	0.0105316	1.80889	0.0228234	0.808443	12.7908	0.00989957	0.00805476	3.29494	0.0575602	0.00356111	0.0204009	0.0124827	0.00172072	1.57737	0.0247293	1.77002	0.00666341	0.00743802	2.60103	0.00696379	0.016686	0.0299528	2.49946	0.0159711	0.00676195	0.00650189	0.049055	0.00936701	0.0113707
Mgla_MAG_33-bin_11	0.3972	0.153467	0.0116397	0.49726	0.013884	2.26532	6.28768	5.84778	0.00645735	0.0124035	0.541119	0.0683142	0.977305	0.0152609	0.738796	0.0139634	0.818937	1.2511	0.00658599	0.0214285	0.968029	0.0219519	0.00613527	0.0315046	0.0106094	0.00735695	15.4945	0.0509808	5.67975	0.0136988	0.0147499	7.99133	0.0127141	0.013558	0.0248385	0.852137	0.0169102	0.0170424	0.0107669	0.0280748	0.00909507	0.0142993
Mgla_MAG_33-bin_12	0.279516	0.109764	0.0162534	0.636743	0.0126877	3.19642	7.83905	7.32694	0.00855319	0.0188761	0.892581	0.0323917	0.581083	0.0122921	0.395037	0.00878778	1.02199	1.01655	0.00720765	0.00851868	0.694348	0.00890751	0.00701602	0.0830193	0.00730551	0.0453199	4.67081	0.0831006	18.5408	0.0143806	0.0292097	7.70237	0.0418123	0.0119933	0.0262301	0.495043	0.025783	0.0150252	0.0143077	0.0198914	0.00946011	0.0116293
Mgla_MAG_33-bin_13	0.314282	0.168251	0.0318493	0.475867	0.0126946	2.29535	6.69117	6.29019	0.00814338	0.0166227	0.600378	0.0477539	1.04418	0.0212486	0.690413	0.0167013	0.879065	1.26488	0.0129444	0.0359775	0.772025	0.021074	0.0084182	0.0465875	0.014832	0.00770811	4.64795	0.048624	5.16183	0.0224017	0.0578462	28.3726	0.0168309	0.010791	0.0228235	0.897917	0.0641807	0.0206965	0.0191849	0.0333954	0.0516931	0.012658
Mgla_MAG_33-bin_9	0.372104	0.132821	0.0192897	0.590681	0.0297559	9.18309	6.68591	6.29397	0.0106054	0.0239318	0.72226	0.0397494	0.790975	0.0186624	0.545802	0.019065	0.881305	1.01222	0.0304288	0.0318746	0.880521	0.0268143	0.0069817	0.0358148	0.0220776	0.00625504	3.42402	0.0353195	5.71483	0.010458	0.0182473	6.7986	0.0412382	0.0126903	0.0242683	0.698083	0.0172051	0.00896278	0.00916851	0.0300208	0.0859646	0.0385975
Mgla_MAG_34-bin_10	0.0662276	0.0223606	0.0732605	26.2223	0.0138053	0.327866	0.0120817	0.0137766	0.0393504	0.0456922	0.0360541	0.0120359	0.0196881	0.00809697	0.013473	0.0201311	0.0394488	0.0245235	0.0199409	0.062273	0.0364272	0.0023128	0.00959221	0.0211194	0.00345144	0.00206078	0.00503689	0.0376789	0.00194371	0.00066363	0.110866	0.0208513	0.0169009	0.0223205	0.0203069	0.012577	0.0192081	0.00806744	1.35754	0.0410563	0.0202436	0.0228731
Mgla_MAG_34-bin_15	0.0416547	0.0343974	0.00506767	14.1461	0.0268869	0.21493	0.0212652	0.0198475	0.190515	0.0152526	0.0723793	0.108012	0.0131665	0.0088843	0.0131322	0.0529315	0.0206258	0.00644897	0.00221927	0.0164584	0.0194492	0.00210439	0.0307555	0.0137778	0.377858	0.00890591	0.0179793	0.00641959	0.0185933	0.00403347	0.00634321	0.0066905	0.00223723	0.0157533	0.0145336	0.00554512	0.0043247	0.00403045	0.00320156	0.0324846	0.00854336	0.00593651
Mgla_MAG_34-bin_22	0.183784	0.0508448	0.00129093	106.515	0.0298022	0.0246109	0.0239221	0.0289254	0.0289333	0.0269323	0.0269173	0.0133157	0.0396329	7.02154e-05	0.0363116	0.0201597	0.0365243	0.0224161	0.00159655	0.021682	0.0691171	0.000756928	8.32171e-05	0.00126288	0.00103405	0.000183216	0.000596131	0.00037928	0.000504973	0.00307641	0.000763076	0	0.00092044	0.0360703	0.0290003	0.000662041	0.000402989	0.000196087	0.000438494	0.0447648	0.0245416	0.0504729
Mgla_MAG_34-bin_3	0.756548	0.572831	0.596595	11.4652	0.529965	0.285809	0.797571	0.860843	0.599445	0.322479	0.812472	0.444727	0.67453	0.0810443	0.187186	0.192123	0.455711	0.118621	0.146335	0.0546389	0.237363	0.0589571	0.282634	1.03234	0.552662	0.0334947	0.216301	0.18542	0.13109	0.012805	0.759193	0.250333	0.429093	0.206739	0.211412	0.227211	0.212225	0.227069	0.629219	0.407196	0.335542	0.250323
Mgla_MAG_35-bin_11	0.0161487	0.00296875	0.0473399	0.0181061	0.0272035	0.0557838	0.0451817	0.0538668	0.00200273	0.0215611	0.00549357	0.0193781	0.0386363	0.133551	0.385152	0.00672428	0.0395896	0.200192	0.0163276	0.000447844	0.0289006	1.34704	0.00772133	0.00976179	0.0394469	0.0299078	0.0488325	0.0214906	0.0232094	13.4074	0.02513	0.165551	0.238998	0.00682456	0.00560622	0.330322	0.0205553	0.0251853	0.0055473	0.428145	0.0155967	0.00780734
Mgla_MAG_35-bin_24	0.119586	0.0245036	0.120489	0.0378146	0.0264947	0.062615	0.0764818	0.0674437	0.0455376	0.0581625	0.0635386	0.0524339	0.139966	0.012229	0.11012	0.0298961	0.0446027	0.425684	0.0491831	0.0184654	12.9491	0.0211139	0.0384282	0.0824976	0.105753	0.0131433	0.799551	0.0497079	0.0293913	0.0222367	0.25829	0.0936009	0.0186707	0.0287093	0.0230891	0.0679778	0.0793542	0.0225007	0.0192398	0.0521156	0.0247382	0.0279913
Mgla_MAG_35-bin_3	0.012197	0.0718526	0.376611	0.0313982	0.0260901	0.0723977	0.0238127	0.0216272	0.00700051	0.0111187	0.0291221	0.00610322	0.0391218	0.0148982	0.0672789	0.0105411	0.0809323	4.63502	0.00160924	0.0234272	0.0110142	0.0111839	0.0372226	0.00832704	0.167573	0.0223599	0.0316442	0.0713113	0.036585	0.0100053	0.0410396	4.64953	0.0356379	0.11539	0.109706	0.122089	0.0251417	0.0433771	0.0121171	0.164074	0.127708	0.0127235
Mgla_MAG_35-bin_40	0.937092	0.158781	0.625224	0.602217	0.019446	0.463927	0.544847	0.560788	0.00636452	0.212636	0.217987	0.0820483	0.62207	0.0421086	0.181174	0.0104501	0.172392	2.46081	0.246893	0.00197563	0.186625	0.101846	0.0402063	0.524453	0.0376737	0.0290164	0.608537	2.20587	0.420861	8.64028	0.494351	0.471358	0.567185	0.108147	0.110804	0.416074	0.350697	0.0264845	0.282994	0.258881	0.00241831	0.0455916
Mgla_MAG_35-bin_5	1.15207	0.657623	0.503179	0.0820935	0.0175635	0.044537	0.0585483	0.0587874	0.0345245	0.232256	0.0180284	0.046647	0.783824	0.0219087	0.214972	0.0223194	0.0164535	0.395666	0.46921	0.101739	13.9345	0.0135926	0.4678	0.055512	0.0623478	0.0487758	0.0375678	0.0627919	0.078242	0.651487	0.0721597	0.0884188	0.0514987	0.326908	0.319739	0.397994	0.735498	0.0378965	0.150962	0.790546	0.0350209	0.025375
Mgla_MAG_35-bin_6	0.0308433	0.184505	1.74552	0.222529	1.15363	0.0178765	0.0460666	0.0495571	0.330967	0.0724959	0.0191715	0.0255493	0.0745397	0.0110654	0.0140966	0.00766065	0.257165	0.70189	0.0936124	0.00135693	19.6932	0.0117347	0.0124112	0.128304	0.137335	0.0074006	2.16925	0.0169242	0.0122538	0.00342071	0.0133579	0.018693	0.0352188	0.416071	0.408198	0.00799901	1.23221	0.00737426	1.05823	0.0487663	0.265758	0.159291
Mgla_MAG_36-bin_1	0.0327611	0.0179419	0.056335	0.0791386	0.0519465	0.0672707	0.0150925	0.0159397	0.00371284	1.59907	0.0101989	3.14179	0.0598811	0.250622	0.0871862	0.010018	0.0103853	0.480011	0.573696	0.418326	0.0407975	0.493722	0.429058	0.0683942	12.5862	0.0241496	0.0317436	0.038521	0.146101	0.620767	0.163023	0.0108567	0.0759342	0.0937191	0.0893011	0.0280782	0.133386	0.0328562	0.00920845	0.0101872	0.770166	0.0413339
Mgla_MAG_36-bin_16	0.00815703	0.536532	0.111748	0.0597653	0.0125918	0.0407267	0.0216022	0.0227754	0.307894	0.0309766	0.0246528	0.0124695	0.0452516	1.19638	0.0115318	0.475931	0.052547	0.0532519	0.165679	0.243376	0.038576	0.0693182	1.53663	0.074819	9.70669	0.0526142	0.0217095	0.0403041	1.70969	0.0667658	0.056916	0.0258983	0.0356957	0.014598	0.0125295	0.0857627	0.0551031	0.0264392	0.0457305	0.144036	0.0200472	1.31412
Mgla_MAG_36-bin_18	0.126785	0.377624	0.355633	0.799877	0.0843577	0.273552	0.109668	0.121066	0.0200865	0.315197	1.04008	1.92442	0.171203	0.317335	0.318497	0.00631069	0.0729581	0.435705	0.0158591	0.87833	1.82384	1.76977	0.218781	1.51131	15.8801	0.0123786	0.0244506	0.048337	0.0189105	0.840394	0.0675427	0.0275648	0.453198	0.0327766	0.0302056	0.0560033	0.0496483	0.1307	0.052078	2.33442	0.487723	1.34967
Mgla_MAG_36-bin_19	0.0659567	0.0782766	0.0994324	0.0177441	2.7438	1.07109	0.0632684	0.0599067	0.280247	0.64015	0.0504582	0.0674946	0.282534	0.0623484	0.0169681	0.00858631	0.133421	0.0569205	2.26747	0.0239925	0.295183	0.010845	0.0450439	1.41582	15.0201	0.00443263	4.64142	0.0259636	0.0266063	0.00721648	0.0552043	1.30707	0.089939	0.0798545	0.0747867	0.293967	0.0424387	0.0568153	0.0478903	0.295472	0.00823185	0.0586691
Mgla_MAG_36-bin_7	0.117509	0.0800404	0.823075	0.0862486	0.882016	0.406883	0.237203	0.241331	2.17435	0.659152	1.52859	0.537237	0.577313	0.12159	0.0378539	0.0366991	0.222462	0.0822992	0.0968805	0.0256007	0.614161	0.0409267	0.612584	0.254259	14.3721	0.0226967	0.20242	0.0815672	0.082068	0.0225029	0.373532	1.04367	0.19698	0.662225	0.651957	0.0820987	0.0955288	0.126394	0.205804	1.1722	0.0456487	1.03305
Mgla_MAG_36-bin_9	0.0477116	0.0174671	9.3287	0.249912	0.0701824	0.0482881	0.0200032	0.0198586	0.176627	0.0270806	0.0233259	0.061775	0.0394377	0.0406521	0.00853294	0.00647473	0.0604336	0.0560759	0.0276536	0.00205729	0.0585084	0.0211272	0.0709205	0.112215	53.4759	0.0132283	0.0650003	0.0495211	0.0299651	0.0156993	0.0502755	0.0838444	0.039607	0.0549627	0.0582538	0.0257784	0.0511483	0.0319786	2.36706	0.146688	0.017292	0.129005
Mgla_MAG_37-bin_11	2.67874	0.321239	0.0350622	0.0181065	0.0106954	0.0442055	1.12619	1.1714	0.00468366	0.0100812	0.0103792	0.019209	0.289935	0.0288415	0.0220467	0.0120096	0.447189	0.0798865	0.0139179	0.0144258	3.19722	19.5828	0.0127106	0.0219044	0.0113155	0.00901133	0.0332111	0.0446981	0.0184946	0.0141498	0.0359839	0.0239023	0.0322989	0.0145038	0.017596	1.10893	0.159733	0.0126178	0.00963889	0.0170386	0.0170317	0.0150774
Mgla_MAG_37-bin_13	1.51942	0.381828	2.41445	0.0067316	0.353561	0.00238736	0.560431	0.507793	0.00418761	0.53958	0.00418431	2.31876	1.29004	0.0218915	0.0111626	0.272638	0.138876	1.19674	1.74814	0.00367427	0.530879	16.695	0.298298	0.214725	0.0913038	0.0547883	2.3297	0.274756	0.0235264	2.29128	0.409499	0.278306	0.471757	0.020579	0.0255435	0.0152204	1.93637	0.0771381	0.00938801	0.320294	0.0173777	0.00427702
Mgla_MAG_37-bin_15	3.18887	0.877587	0.38201	0.0417008	0.0116317	0.0155652	0.495329	0.506881	0.00675289	0.0249861	0.0188625	0.0684553	1.00257	0.034065	0.658263	0.424694	0.56175	3.72472	0.0123117	0.0125935	2.55448	18.6519	0.0139451	0.0569219	0.0183249	0.033033	6.02851	6.48682	0.0513592	0.0350223	0.0785094	0.302656	0.0264201	0.25128	0.256756	1.8138	0.985608	0.0250069	0.0190516	0.504895	0.00665139	0.0202325
Mgla_MAG_37-bin_20-ref_0	0.319746	0.203777	0.0321077	0.988417	0.637619	0.381664	1.13972	1.12472	0.0228171	0.0475528	0.176952	0.037008	1.45241	0.0292899	1.62534	0.0163445	0.0141299	12.392	0.0171758	0.0186735	1.75713	23.9678	0.0212549	1.15385	0.0288335	0.0261473	0.989427	11.8357	0.486064	0.0543716	0.135979	3.00187	0.771099	2.1118	2.17509	1.30641	0.0362025	0.0312364	0.0172117	1.44451	0.0131098	0.0841401
Mgla_MAG_37-bin_24	0.184329	0.270031	1.98211	1.14699	0.404107	0.631279	0.710866	0.730149	0.0291904	1.0576	0.584368	1.70358	0.753784	0.756537	1.64395	1.48712	0.371294	1.45346	0.251208	0.0381911	1.41041	3.80502	1.68462	1.50252	0.490516	0.0704614	0.831159	1.22027	1.32507	0.670176	0.336983	0.0555073	0.901507	0.114549	0.118619	0.573835	0.456224	1.22561	0.0123664	1.41715	7.75216	0.0216947
Mgla_MAG_37-bin_35	0.0591918	0.0155936	0.212502	0.0477705	1.1622	0.0203945	0.228684	0.223157	0.00357433	0.0298838	1.54873	0.0362998	0.0324199	0.112328	1.11129	1.19112	0.285924	0.1284	0.0156109	0.00929711	0.893823	17.0452	0.0111609	0.0442787	0.0183227	0.0147725	1.04102	0.131856	2.12308	0.021176	0.392155	0.767694	0.0171821	0.0305316	0.0274248	1.19137	0.0230787	1.51788	0.125497	0.0194102	0.437136	0.00753132
Mgla_MAG_37-bin_37-ref_0	0.0164985	0.0178313	0.0349719	0.728323	0.160433	0.0890037	0.00936764	0.0120429	0.023335	0.0146655	0.458338	0.286162	0.467173	0.010421	0.0223264	4.62087	0.00932108	0.146204	1.12102	0.879955	6.24345	12.4844	0.196767	0.0158162	0.0173869	0.0100626	0.00821787	0.00785455	0.0172155	1.24403	0.0575925	0.2589	0.0140672	0.183247	0.180076	0.035605	0.015533	4.24863	0.0215417	0.0654101	3.06907	1.57322
Mgla_MAG_37-bin_4	2.01451	1.3227	0.0995163	0.00351127	0.0636322	0.013118	0.075227	0.0725116	0.00333095	0.124163	0.00593264	9.41238	2.4255	0.0292089	0.230928	1.10218	0.318258	0.512781	0.412256	0.00607831	2.9516	10.6584	0.00932078	0.961242	0.0976606	0.0946764	0.501513	0.127963	0.0267797	0.480484	3.7987	0.31304	0.174053	0.604921	0.583068	0.161247	1.82673	1.68547	0.00961181	0.939074	0.0757303	0.0120795
Mgla_MAG_37-bin_9	0.316593	0.226892	0.0535159	1.39699	0.655584	0.393338	1.31767	1.31152	0.0205775	0.0686188	0.182144	0.0985338	1.52586	0.0487914	1.18316	0.0440286	0.0334232	9.2704	0.0361206	0.0183782	1.66354	50.1823	0.0307797	0.866625	0.0403372	0.0320983	1.31941	4.30715	0.492461	0.0489391	0.149957	2.28127	1.02638	1.54144	1.58763	1.48722	0.0692489	0.0636505	0.0248154	1.33044	0.0479996	0.158424
Mgla_MAG_38-bin_12	0.756107	1.71404	1.00028	1.57362	0.0323186	0.863303	0.841353	0.886381	0.872924	2.38014	0.657689	0.578098	0.220363	0.123994	1.05725	0.232414	1.12716	1.21075	1.07968	1.48918	2.15544	1.32965	0.360944	1.30509	0.667702	2.23677	0.804812	0.0234016	0.0784509	0.886981	0.076934	0.25852	0.242647	0.297132	0.299083	1.29691	2.3889	0.790349	10.9123	0.104438	0.364232	1.76727
Mgla_MAG_38-bin_23	0.513391	0.913714	0.728109	1.05628	0.107054	0.821894	0.581635	0.599659	1.0044	2.38011	0.515163	0.387301	0.159964	0.083674	0.625967	0.166238	0.763436	0.896208	0.755361	0.70402	1.42044	1.84326	0.310384	0.775787	0.422233	12.9462	0.535826	0.0576727	0.0797659	0.652805	0.0584573	0.180639	0.20906	0.207977	0.213963	0.858075	2.16187	0.828912	1.60704	0.0905067	0.166306	2.64225
Mgla_MAG_38-bin_24	1.55716	2.00209	1.66713	3.01411	1.14239	0.601147	2.20987	2.26891	0.592563	2.29339	0.12369	1.66703	0.418723	0.994337	0.999283	0.714807	1.0861	0.699818	0.907925	5.09502	1.2865	0.974426	0.867385	1.08781	2.18856	11.7009	0.669579	0.286431	2.94008	4.18688	1.34604	0.640693	0.686829	0.0497556	0.031404	0.728338	1.56897	2.6165	0.818225	0.555235	1.03488	1.45198
Mgla_MAG_38-bin_30	0.294042	0.736938	0.360246	0.619669	0.755765	0.202108	0.709856	0.737422	0.273157	0.700265	0.128742	0.0380272	0.482306	0.657451	0.489593	0.047364	0.413709	0.328863	0.0985216	4.34651	0.476447	5.89204	0.423344	0.14483	0.0515798	0.940269	1.53512	0.192127	0.367736	0.573694	1.72954	0.136484	0.315804	0.35357	0.336311	0.874031	0.230528	1.14914	8.5945	0.342644	4.22306	0.0289825
Mgla_MAG_38-bin_6	4.24757	1.07923	1.62917	3.41905	0.194356	0.172218	2.07897	2.14283	0.121692	0.163575	0.779665	0.202771	0.171143	0.309342	1.39524	4.14659	0.217545	0.416839	0.0132714	6.21814	2.53952	1.82257	1.00209	0.372109	0.321259	0.00722582	1.1082	0.317753	0.782463	0.879148	0.453502	0.171599	0.0322139	0.318028	0.320417	4.45217	0.749389	0.205054	0.538261	0.541054	2.22076	3.78089
Mgla_MAG_39-bin_1	0.365164	0.0433898	0.303518	0.107147	0.168499	0.552945	0.25547	0.274828	0.148861	6.33647	0.113444	0.972831	0.120789	0.150986	0.069196	0.0417332	6.78983	0.0416791	0.0483138	0.0353578	0.0571541	0.0732311	0.0893915	1.70299	2.04104	0.0233866	0.531379	0.280915	0.432501	0.114727	0.340115	0.178957	0.0255727	4.22488	4.37892	0.0462673	0.16991	0.0479348	0.230689	0.230028	0.068823	0.762818
Mgla_MAG_39-bin_18	0.108678	0.0389664	0.178165	0.0420414	0.118587	0.185274	1.59557	1.60224	0.0939899	0.531594	0.0697092	0.351222	0.500747	0.0858574	0.0178134	0.0138429	13.6865	0.214404	0.0984307	0.0709157	0.174301	0.0175848	0.0583728	0.363692	0.709584	0.00635659	0.649712	0.0825995	0.0189277	0.00916115	0.0305325	0.0812054	0.0643679	0.199204	0.204142	0.585876	0.081905	0.019617	0.1573	0.391537	0.0357966	0.194431	MAG included in bioproject (PRJNA613381), but is omitted from the data descriptor as it failed to meet the specified quality threshold for either ANVI'O or CHECKM
Mgla_MAG_39-bin_2	0.00932801	0.00594243	0.0169222	0.00458796	0.0105874	0.0433138	0.0104377	0.00890606	0.217009	8.36261	0.00794325	0.00764335	0.0159781	0.006282	0.00366291	0.00573394	8.47249	0.00512121	0.00916928	0.00299473	0.00824166	0.000974541	0.623841	0.0336472	0.356256	0.00148089	0.0364713	0.00306599	3.09952	0.000772643	0.00679447	0.00542351	0.00271806	0.308661	0.286615	0.00390761	0.00623914	0.00335754	0.00999642	0.0316398	0.0045232	0.00531971
Mgla_MAG_39-bin_5	0.236735	0.0138196	0.904927	0.0491121	0.0190478	2.20936	0.844551	0.835352	0.0286589	0.00945549	0.303671	0.00150478	0.563568	0.0581145	0.00380497	0.00841828	15.4739	0.0248433	0.00745403	0.0362918	0.0028423	0.0204165	0.00876203	0.0251544	0.0949092	0.0383196	0.0621486	0.018873	0.00377518	0.0062642	0.0152631	0.00338994	0.0530754	0.125144	0.127117	0.3841	0.00948156	0.123127	0.0408023	0.144993	0.0703325	0.0227915
Mgla_MAG_4-bin_14	0.533986	0.0878181	0.0928436	0.0219248	0.0615275	0.0233454	0.0726988	0.0826648	0.0881316	0.0392599	0.0975517	0.0246775	0.0682134	0.0208262	0.0356839	0.0992831	0.103522	0.0847513	0.0474163	0.187342	0.218994	0.0560569	0.0362113	0.259956	0.124116	0.0166894	0.148173	0.0467046	0.0190252	0.0208019	0.0621616	0.0504996	1.23319	0.0404207	0.0420818	0.114078	0.0673715	0.0572286	0.0165155	0.0994967	17.5385	0.0487013
Mgla_MAG_4-bin_16	0.275662	0.126037	1.0157	0.07579	0.0748618	0.0666652	1.55542	1.71296	0.0098868	0.328635	1.47904	0.0246347	0.454697	0.0113495	0.0354024	0.0174972	0.386402	0.0105347	0.151686	0.00325583	0.116684	0.00189916	3.91201	1.96091	0.589715	0.0104345	0.00513199	0.0927759	0.00737437	0.555922	0.0154288	0.0063721	3.43341	1.7073	1.6818	0.588404	0.250393	0.0787543	0.00452792	0.017685	5.22549	1.26532
Mgla_MAG_4-bin_27	0.080586	0.025337	0.244145	0.0541788	1.11056	0.0309605	0.195275	0.203438	0.0133219	0.148779	1.27308	0.0221745	0.0294691	0.0894468	0.712425	0.739552	0.279106	0.0947757	0.00603765	0.00618215	1.15205	1.31696	0.00835973	0.0211229	0.0127898	0.0367465	0.719769	0.097684	2.26468	0.0286288	0.33947	0.556929	0.0127503	0.0504993	0.0557585	0.966254	0.0386304	1.31399	0.0929063	0.0228292	5.62474	0.00704053
Mgla_MAG_4-bin_4	0.0194949	5.02386	4.6933	0.0141269	0.0346528	3.95103	0.0198815	0.0241175	0.038077	0.0185297	0.0199878	0.602364	0.0551266	0.0112628	0.0116298	2.3124	0.0281986	1.91698	0.00862659	0.0138192	0.0949927	0.0031388	0.0196228	0.0310878	0.026801	0.00131925	0.0219155	0.30269	0.0087986	0.00458226	0.0372294	0.0256271	0.0108392	0.0437321	0.0441655	0.825555	0.0134932	0.494753	0.0186401	0.0816767	4.86591	0.0166017
Mgla_MAG_4-bin_5	0.0432857	0.101411	1.70303	1.08166	0.00987676	1.88666	0.00738377	0.0081623	0.00288771	0.0531608	0.00266148	0.0214275	0.478958	0.00209984	0.00403114	0.00385528	0.00418737	0.5041	0.463848	0.0260397	0.00510005	0.0191648	0	0.000263496	0.0232351	0.00799125	0.00447402	0.00732111	0.0307431	0.079195	0.00282722	0.00128453	0.0111053	0.512839	0.497812	0.00720699	0.050144	0.0154508	0	0.0101414	6.34425	0.00932019
Mgla_MAG_40-bin_10	0.112676	4.35006	0.272962	1.80576	1.07348	0.590667	1.59119	1.669	0.355891	0.106814	0.0456521	0.105482	0.666825	3.87468	0.244266	1.70967	1.26683	12.3835	1.86438	1.08301	1.07627	3.36544	0.0998173	1.2895	0.121455	0.224077	0.162376	0.403548	0.93309	0.209556	0.149068	0.0571137	0.225353	3.37819	3.48002	5.73792	1.61286	2.13873	0.0328504	0.200352	0.456133	1.71281
Mgla_MAG_41-bin_0	0.156087	1.66485	0.119218	0.34098	0.864661	0.636795	0.797423	0.810206	0.300599	0.0673038	0.532223	0.0267773	0.700641	0.0481366	9.83543	5.59377	0.206735	0.978824	2.52049	0.999401	0.950318	1.21597	0.0381787	4.45669	0.528475	0.166303	0.357309	0.160989	0.80791	0.225751	0.347065	0.76028	8.92789	0.0267894	0.0177394	0.805074	0.724358	0.177144	0.0309308	0.520465	5.92432	2.45996
Mgla_MAG_41-bin_10	0.168791	2.05094	0.127594	0.391118	0.792806	0.381534	0.522101	0.552432	0.289217	0.0839475	0.438481	0.0356141	0.496123	0.0518145	2.50914	65.4022	0.157233	0.961988	29.299	1.02728	0.870416	1.03973	0.0348773	1.04204	0.466539	0.135018	0.317427	0.199513	0.716149	0.216279	0.443355	0.906327	6.74715	0.151822	0.0967308	0.561402	0.623898	0.150801	0.032594	0.422999	6.3742	2.2375
Mgla_MAG_41-bin_13	0.180782	3.08716	0.141445	0.337082	0.852325	0.366898	0.542226	0.567707	0.316166	0.0842377	0.586481	0.0609176	0.786539	0.0621001	3.19333	7.56412	0.146149	1.50702	3.62239	1.42479	1.00362	13.9236	0.0434806	1.35626	0.69326	0.106521	0.486459	0.21518	0.749516	0.164568	0.620512	1.19475	6.01292	0.0360517	0.0295169	0.766634	0.905568	0.192722	0.0596036	0.614539	11.6646	24.478
Mgla_MAG_41-bin_9	0.268735	1.98411	0.104926	0.271476	0.605671	0.344296	0.473636	0.509629	0.214203	0.047581	0.400047	0.0112474	0.682206	0.0433415	2.10288	5.78874	0.11956	4.85997	2.85747	1.22558	1.30701	1.19496	0.0322978	0.915218	0.563663	0.0809167	0.475247	0.189955	0.529401	0.137728	0.522614	0.844024	5.94734	0.0273049	0.014524	0.853445	0.676735	0.128677	0.0382291	0.532852	7.74347	2.61203
Mgla_MAG_42-bin_0	9.40022	0.803845	0.111467	1.30629	0.0164866	0.292323	0.0190657	0.0202002	0.016087	0.018348	0.0205507	0.0485469	0.0253736	0.00349221	33.4831	5.0948	0.146403	5.99667	0.0013707	0.0303451	0.00911943	0.26029	0.00314428	0.00214357	0.000818409	0.00347227	0.00170358	0.00360717	0.00358644	0.666635	0.00446975	0.00127016	0.00280115	0.020508	0.0227882	0.00297879	0.00380711	0.00550972	0.0413158	1.48191	0.0129863	0.0150656
Mgla_MAG_42-bin_3	1.6161	0.888291	0.175627	1.1006	0.0550063	0.343929	0.0666366	0.0623662	0.0578611	0.0572157	0.0584687	0.0506156	0.0593239	0.0960036	191.856	3.67156	0.194933	4.4196	0.00464513	0.116158	0.0208732	0.322138	0.0122354	0.0145168	0.0136908	0.00334186	0.259397	0.00797043	0.0184368	1.08528	0.0275393	0.0124706	0.00706058	0.0672565	0.0579323	0.0235024	0.0171653	0.0119516	0.0521604	2.5966	0.0506667	0.0915594
Mgla_MAG_42-bin_4	1.09904	0.65714	0.141258	1.21989	0.0275303	0.322556	0.0335828	0.0347536	0.0247691	0.0390305	0.0381543	0.0528995	0.075241	0.0123147	29.9436	50.5317	0.165186	8.47055	0.00472538	0.0426044	0.0154665	0.344523	0.00335973	0.00762707	0.0185887	0.00358444	0.0220906	0.00974024	0.00971011	0.875432	0.0185406	0.0159518	0.0102591	0.0718184	0.0316102	0.0320454	0.0271777	0.024111	0.0510691	1.70123	0.0283008	0.033322
Mgla_MAG_42-bin_5	1.05069	0.743799	0.173358	1.10128	0.0400015	0.315057	0.0842273	0.086312	0.0440965	0.0574766	0.0492282	0.072508	0.138608	0.0123179	32.6657	5.32446	0.337438	61.3132	0.0391252	0.0561245	0.0342638	1.10644	0.00481071	0.0297932	0.00578906	0.00589349	0.021156	0.00875984	0.0213042	1.09543	0.0715953	0.0146596	0.0128075	0.0427561	0.0430695	0.0321582	0.0236169	0.011821	0.0599335	1.97735	0.0340077	0.0481922
Mgla_MAG_42-bin_7	1.31382	0.550891	0.144832	12.683	0.0260802	0.839142	0.0226515	0.0236641	0.0197994	0.01885	0.0306825	0.0828516	0.0303779	0.00874502	28.9935	4.52025	0.158369	6.05548	0.00444574	0.0384992	0.0125169	0.296854	0.00163956	0.00811226	0.00513773	0.00315063	0.0132397	0.0134928	0.0179365	0.889556	0.014456	0.0123247	0.0149295	0.0281911	0.0279452	0.0151105	0.0142125	0.00966561	0.0714701	1.63954	0.0208538	0.0322302
Mgla_MAG_43-bin_12	1.10961	3.07854	1.53047	2.47307	0.100159	1.13138	0.77774	0.758648	0.609038	0.356376	5.3555	0.0938947	0.526271	2.40602	1.04715	0.639818	0.0130777	2.12828	0.0611534	2.50051	0.420714	0.245171	0.211199	0.392759	1.14752	0.0100237	0.321089	0.440921	1.49663	1.86669	3.48789	0.696686	0.497625	0.459642	0.469521	5.91229	2.22197	1.95438	2.24212	1.34633	1.83501	1.12086
Mgla_MAG_43-bin_27	0.72894	0.105958	1.73704	1.3345	0.946296	0.0581684	1.0597	1.07809	0.120095	1.96617	1.76567	0.165008	0.368315	8.49804	0.982014	0.106398	1.74786	2.18175	1.16214	0.00882106	0.375658	0.0124794	0.429925	0.170717	0.45512	0.0195731	0.0123413	0.042595	0.227236	1.01728	0.349183	0.392228	0.905927	0.961169	1.00288	0.778618	0.43538	1.18185	0.423905	0.205278	0.709157	0.0129245
Mgla_MAG_43-bin_32	1.40599	0.0556405	0.655537	1.15749	0.63501	0.426615	1.00928	1.05065	0.0499095	0.735944	0.845663	0.522672	0.043266	0.31004	0.629588	0.0472715	0.395544	8.28937	0.576462	0.592685	0.260506	1.05881	0.171082	1.25688	1.46691	0.00857132	0.0978084	1.88825	0.155198	0.562458	0.130461	0.287741	0.259299	0.93095	0.992792	0.328252	1.38064	1.36381	0.318016	0.460902	0.494976	2.20642
Mgla_MAG_43-bin_35	1.16938	0.176502	0.0759408	0.849169	0.0263552	0.591065	0.762598	0.821119	0.0168549	0.396799	0.257226	0.147776	0.921059	0.0173043	0.207339	0.0685434	0.219695	23.1065	0.409001	0.0210163	0.137434	0.139234	0.0144785	0.651142	0.0265576	0.0251474	1.54272	2.7489	0.506752	0.831644	1.22206	0.799755	0.850742	0.91239	0.910332	0.708161	0.666615	0.0257419	0.435278	0.358284	0.0236024	0.040999
Mgla_MAG_43-bin_37	0.0593332	0.479282	0.0195285	1.6031	0.481188	1.23026	0.636157	0.67725	0.0126777	0.485883	0.873284	0.0180626	0.0198539	0.991603	0.729588	0.925833	0.376437	1.48574	0.0324822	0.991164	0.0996215	0.00817128	0.0148212	0.246784	1.81055	6.62561	0.0219162	0.0412134	0.149433	2.00786	0.0667023	0.027421	0.618193	0.215724	0.224219	1.30297	1.66331	1.42771	0.502216	0.189975	0.166216	0.0320413
Mgla_MAG_43-bin_46	0.0198777	1.63935	0.0311592	8.6613	0.159709	5.33431	0.0343168	0.0364136	1.3584	0.184573	4.42537	0.103979	0.0151487	6.58678	1.46402	0.703856	0.0263782	0.524523	0.0042418	0.110008	0.0040932	0.573213	0.0313064	1.01035	0.042722	0.291473	0.689948	0.672532	0.322017	0.58016	1.29738	0.285837	0.0318142	0.4553	0.456404	0.00550706	0.769322	1.05134	0.294153	0.0162141	1.15471	0.943336
Mgla_MAG_43-bin_50	0.56982	0.596991	0.624206	1.52615	1.25719	0.319835	0.852684	0.859803	0.592497	1.15545	0.308982	0.0402727	0.726186	9.05701	0.722907	0.0432886	0.543996	0.583162	0.0490615	0.351119	1.03697	0.50249	0.442859	0.207088	0.0424325	1.59174	0.168387	0.188339	0.631363	1.3242	1.38177	1.78196	0.645849	0.614139	0.619997	1.06345	0.298312	2.779	0.668951	0.374175	0.326755	0.0339393
Mgla_MAG_43-bin_51	0.495944	0.322048	0.744186	0.255064	0.242035	0.758505	0.897992	0.916504	1.05132	0.296981	0.538257	0.23767	0.275921	0.259445	0.104946	0.113158	1.46422	8.10154	0.213118	0.428094	0.858523	0.179009	0.2007	0.646511	0.366179	0.857984	0.331827	0.41715	0.162212	0.226402	0.211325	0.242436	0.439965	0.864091	0.855269	0.693595	0.114829	0.25691	0.0776023	2.80335	0.8187	0.518608
Mgla_MAG_45-bin_10	0.0161017	0.584403	1.50614	0.0381232	0.0720769	0.0390049	0.296223	0.300533	1.2886	2.48158	1.83727	0.0121614	0.0120718	0.0950854	0.112376	0.0920882	0.246806	26.4029	0.652909	3.40993	0.00572414	0.0185951	0.0022904	0.0692392	2.05075	0.084819	0.308748	0.00413563	0.00444435	0.00262201	1.22636	0.00520133	0.00115311	0.135827	0.120477	0.00407831	0.315312	1.26447	0.0647239	0.0253558	3.8166	2.29426
Mgla_MAG_45-bin_12	0.0163842	0.443762	8.00082	0.0281547	0.0525562	0.0222441	0.351734	0.352007	0.587196	1.86438	0.841515	0.0230037	0.00988737	0.0799726	0.108189	0.0789481	0.278407	5.18786	0.504618	2.23184	0.0353337	0.0269294	0.0102056	0.0840537	10.8635	0.0569609	0.229288	0.00840549	0.0203719	0.0169838	0.891034	0.0219707	0.0114967	0.0305463	0.02919	0.0117137	0.253665	0.586178	0.0595987	0.0115145	2.52645	1.92371
Mgla_MAG_45-bin_15	0.0073836	0.855404	5.94693	0.694301	0.00588603	0.0587603	0.016787	0.0193178	0.00912702	0.272314	1.86527	0.00917622	1.89707	0.00843622	0.0549308	0.00744019	0.182433	1.25882	0.0123599	1.36447	0.0188719	3.05127	1.66814	0.0119362	1.35149	0.0148297	0.787995	0.00987453	0.00647024	0.491944	0.117188	0.00619806	1.30309	0.781058	0.826563	0.00766104	1.01624	0.923551	0.00376818	0.0117238	5.42667	4.226
Mgla_MAG_45-bin_16	0.0108189	0.423713	1.13158	0.0317479	0.0604752	0.0207625	0.254361	0.260412	0.742848	1.86997	1.00917	0.00889098	0.0108438	0.0882043	0.132562	0.0878412	0.200029	6.92396	0.538093	2.81392	0.00489945	0.0889009	0.00358399	0.0942377	1.47749	0.0564735	0.27668	0.0047983	0.00133196	0.003597	0.843763	0.00736306	0.00361119	0.0574111	0.0588799	0.00318667	0.241267	0.722608	0.0531477	0.0191145	3.57083	13.3424
Mgla_MAG_45-bin_22	0.118349	0.284062	0.288677	0.768482	0.0241477	0.275764	0.114765	0.116543	0.0283167	0.26309	0.131238	2.21018	0.185801	0.288919	0.512307	0.0290974	0.0713808	4.45872	0.0170462	12.7718	1.58406	1.63652	0.246998	1.57211	1.67423	0.009594	0.0133631	0.044538	0.0105016	0.785777	0.0496559	0.0205556	0.513235	0.256313	0.214545	0.0494409	0.0404995	0.0264638	0.328703	2.9179	7.37892	1.4084
Mgla_MAG_45-bin_8	0.00895264	0.0272967	8.60565	0.228747	0.00843932	1.03599	0.00818251	0.0126277	0.0102623	1.2202	0.0570177	0.0024001	0.0423668	0.00372816	0.0334049	0.0102017	0.0292192	7.7044	0.0024835	3.0321	0.0146914	0.0118874	0.0452774	0.00291955	1.93999	0.00308457	0.0241948	0.00367829	0.00188891	0.0449026	0.0110283	0.0043129	0.0393868	0.755417	0.75648	0.00417977	0.563066	0.0293912	0.000960075	0.0158906	11.0055	0.0256307
Mgla_MAG_45-bin_9	0.0187495	0.923266	6.13734	1.19081	0.0352672	0.0423566	0.044908	0.0499736	0.0670897	0.220276	2.32389	0.037026	2.09716	0.015266	0.157689	0.0192631	0.281253	5.63668	0.0134586	1.8241	0.0255472	1.64281	3.22868	0.0172046	1.6429	0.0203801	1.64349	0.054454	0.0900051	0.832235	0.166798	0.0286473	2.31939	3.60472	3.62336	0.0115875	1.18654	1.68785	0.0106268	0.0261408	7.16765	2.33721
Mgla_MAG_46-bin_15	0.124161	1.3521	1.87646	0.810136	0.497955	0.756756	0.00482938	0.00736879	0.135341	0.666494	0.558372	0.00866683	1.27799	0.0958915	0.0139904	0.0355272	0.00811313	1.02534	0.883076	1.14522	0.507015	0.00587195	10.908	0.013382	2.42194	2.49679	0.0779066	4.50089	2.40559	0.195199	0.0102657	0.182852	0.589371	5.46738	5.60889	0.00887617	1.13915	1.88635	0.00654618	0.0275917	3.99045	0.00482287
Mgla_MAG_46-bin_23	0.956048	0.0868335	0.0534856	8.85284	0.0178329	0.633791	0.49109	0.495346	0.0156106	0.492704	2.48593	0.117413	0.79762	0.0196853	0.170979	0.00775966	0.146574	1.77251	0.293312	0.0129767	0.106141	0.112196	0.00566212	2.97222	0.0145766	0.0204617	0.684554	16.673	2.98381	0.407519	0.618544	0.479751	0.64555	0.0867923	0.0897847	0.429651	0.728649	0.0299546	0.237539	0.185592	0.009314	0.00731991
Mgla_MAG_46-bin_28	1.63407	0.0372572	0.70154	1.30966	0.636291	0.375635	0.962308	0.999902	0.0400691	0.800651	0.722825	0.566555	0.0479664	0.196667	0.594723	0.0944655	0.362944	2.38985	0.554353	0.542913	0.24342	0.835017	0.185674	1.07465	0.958698	0.0508906	0.136808	11.8317	0.115922	0.620252	0.102652	0.29776	0.303237	0.275587	0.277345	0.3496	1.48825	1.21082	0.306861	0.47313	0.414245	1.04606
Mgla_MAG_47-bin_1	0.186753	0.0566947	0.0208327	0.0324476	0.170389	0.0134342	0.767057	0.753852	0.0171087	0.0160705	0.0200736	0.0269512	0.239903	0.0202602	8.82908	7.55823	0.0213234	0.76308	0.00808076	0.0242293	0.150151	0.0689355	0.00436261	3.55042	0.0238676	0.0218547	1.62397	0.155647	0.0514488	1.1686	1.14107	0.015606	1.95763	0.0247558	0.0203563	0.961412	1.13792	0.0836167	0.0067023	0.10435	0.0148209	0.0148317
Mgla_MAG_47-bin_12	1.14313	1.22789	0.154028	0.434245	0.0608225	0.0349895	4.25353	4.50212	0.033587	0.0424231	0.0158483	0.0421018	0.0376743	0.0757699	0.14822	16.4704	1.43576	0.160888	0.0680015	0.182271	2.43843	0.641462	0.0387059	0.380668	0.067434	0.0795963	3.3682	0.812985	0.0858129	2.0185	0.585489	1.95366	0.0166024	0.0324696	0.0232487	2.26189	4.60623	0.125026	0.046263	0.201737	0.228341	0.0967749
Mgla_MAG_47-bin_2	3.01997	1.50932	0.235593	0.0159608	0.0135657	0.00988566	8.04706	8.35646	0.00904676	0.0125557	0.00855641	0.0460906	0.2582	0.00521375	0.0125258	9.5236	0.241269	0.207993	0.00474071	0.00658156	0.605499	0.0315769	0.0130577	0.0258792	0.00507723	0.00234118	11.6841	0.0630174	0.00442949	0.0102584	1.9439	0.374865	0.318189	0.0187548	0.0285839	2.95966	0.0253085	0.00471814	0.00389837	1.62377	0.00913508	0.0166316
Mgla_MAG_47-bin_26	2.4453	0.588567	0.249703	1.40569	0.433584	0.171618	0.626971	0.670124	0.0629686	0.695163	0.321689	0.769566	0.348074	0.177466	0.240831	2.2621	0.661903	0.022246	0.0975277	0.486031	0.0904191	0.353028	0.405288	0.0843283	0.927547	0.193793	0.224119	0.630925	0.135175	0.103834	1.37545	0.705592	0.151004	0.220902	0.217233	0.521928	19.8874	0.279541	0.226625	3.71687	1.03913	0.356231
Mgla_MAG_47-bin_3	0.604747	0.321893	0.14195	0.54388	0.331336	0.134323	2.24592	2.35868	0.0644972	0.988229	0.874358	0.893984	2.99081	0.133334	0.13911	20.6316	1.12801	0.0354628	0.0877789	1.24931	0.521504	0.268103	0.108921	0.125151	0.16377	0.151793	0.121611	1.43385	0.102581	0.0711639	0.597205	0.60725	0.143916	0.234109	0.230544	2.75051	1.13352	0.396215	0.352512	1.14691	0.230163	0.786712
Mgla_MAG_47-bin_9	0.0961534	0.0270832	0.223075	0.0521602	0.920291	0.0135263	0.194751	0.187689	0.00681645	0.00770357	1.31041	0.0124674	0.0378628	0.099613	1.31114	9.09138	0.258642	0.117582	0.0492559	0.0124872	0.941587	1.5211	0.00371373	0.0285369	0.0177695	0.00755853	0.67612	0.129607	2.06497	0.0148328	0.385878	0.761492	0.0287005	0.0516566	0.0402626	0.972284	0.0244764	1.154	0.0804019	0.0301662	0.560784	0.0268116
Mgla_MAG_48-bin_0	20.8515	0.93784	0.903351	0.86691	1.25477	1.23403	1.41963	1.49663	1.14189	0.721869	0.657252	1.18045	1.71266	0.0878588	0.106797	0.1111	3.09135	0.144488	0.243797	0.0405571	0.513728	0.0464988	0.432325	2.53717	1.57715	0.0364796	0.498162	0.312625	0.137237	0.0108661	0.459712	0.151968	0.681835	0.360118	0.368079	0.191352	0.830933	1.1862	0.721892	6.27904	0.328745	0.418002
Mgla_MAG_48-bin_32	1.37262	0.312939	0.636671	0.0511839	0.0715428	3.3741	0.82664	0.901016	2.11522	1.60743	0.753434	4.49789	0.0521821	0.0260383	0.043369	0.0167541	22.3726	0.274909	0.0170162	0.126774	1.77093	0.0122628	3.58764	0.620704	0.426093	0.756952	0.847965	0.0715883	0.663889	0.0164917	1.65869	0.0597133	0.287685	1.70772	1.79978	0.0205355	0.547558	0.145141	2.01905	1.67504	0.35999	5.62176
Mgla_MAG_48-bin_59	0.928317	1.04583	0.774832	1.01262	2.10665	1.14171	0.528637	0.557898	1.15097	0.909005	1.33675	1.54237	0.742878	0.187055	0.0674792	0.23303	1.28555	0.231793	0.217124	0.198129	0.440529	0.162191	0.616433	1.13119	0.481852	0.252127	0.821281	0.853017	0.56457	0.0452262	16.0346	0.713706	3.35017	0.379609	0.402197	0.502934	0.714237	0.391897	0.654283	1.42085	1.05141	0.433446
Mgla_MAG_49-bin_0	2.73515	1.20737	0.908412	0.526392	0.607254	10.8658	0.571361	0.606876	0.583755	0.356154	0.296035	0.432243	0.80772	0.0325436	0.0437208	0.0559143	1.44418	0.0686806	0.10049	0.0194963	0.177892	0.0267363	0.178628	1.17304	1.35909	0.0186133	0.274191	0.130414	0.0852006	0.00525231	0.179657	0.0849988	0.340347	0.153351	0.174596	0.31412	0.569906	0.864128	0.346477	2.75623	0.226089	0.218886
Mgla_MAG_49-bin_1	0.0310861	0.691126	0.0675006	1.31672	2.61532	8.05498	0.0224182	0.024853	0.163441	0.0355309	0.629618	0.0196724	0.049377	0.549301	0.0118311	0.0868418	2.18633	0.117666	0.0239008	0.00665662	0.0302384	0.0142685	0.390428	0.0522506	0.0556218	3.12031	0.0777425	2.44994	0.776463	0.00449685	0.380972	1.0875	0.604529	1.44666	1.44	0.00765998	0.0370016	0.00938964	0.584099	0.13786	0.00880636	0.178412
Mgla_MAG_49-bin_13	0.0499267	0.145171	0.0918144	0.0249383	1.47443	13.9908	3.44336	3.33304	0.0618104	1.26278	0.0341484	0.108579	0.669467	0.0259231	0.0262045	0.0249992	3.58479	0.126628	0.817894	0.0162703	0.0825717	0.0036294	0.121998	0.0717598	2.97786	0.00178512	0.163765	0.0391905	0.248601	0.289426	0.0514512	0.166186	1.32609	0.0549206	0.0651373	0.0647018	0.0227234	0.0709532	0.164648	0.230519	0.447276	0.0376143
Mgla_MAG_49-bin_14	0.31266	0.151978	1.28728	0.0227255	0.0248717	11.9981	0.0138728	0.0121995	0.0262827	0.0471002	0.0461673	0.0107614	0.0177822	0.00366814	0.00737114	0.00951251	0.105163	0.0300518	0.0155921	0.00761976	0.00258212	0.107086	0.00124377	0.0522018	0.039364	0.00568985	1.20839	0.0241764	0.0105007	0.000642241	0.0233947	0.0437307	0.0010225	0.0846765	0.0891339	0.0591939	0.346557	0.0241312	0.0313181	0.159152	0.0138838	0.029234
[truncated: 56 more rows]

## Sheet: SI_Table_6
Supplementary Table 6. Pairwise correlations in the abundance of bacterial MAGs derived from 42 faecal samples of the bank vole Myodes glareolus gut microbiota. Samples were collected from 20 animals at two time points (see Supplementary Table 1 for metadata). Note that the pairs of samples 25 and T25, and 69 and T69 (highlighted bold) represent data from replicate, but independent DNA extraction…
[truncated: 44 more rows]

[truncated: 1 more sheets: SI_Table_7]
